# Supplementary material for: Transcriptome and Metabolome Reveal Distinct Sugar Accumulation Pattern between PCNA and PCA Mature Persimmon Fruit
Source: Int J Mol Sci. 2023 May 11;24(10):8599. doi: 10.3390/ijms24108599 (PMC10217969; doi:10.3390/ijms24108599)
Supplement: Supplementary file 1 [file ijms-24-08599-s001.zip]

Archive with 2 entries (2 files):
- supplmentary figure.pdf
- supplmentary tables.xls
