# Supplementary material for: Transcriptome and Metabolome Reveal Distinct Sugar Accumulation Pattern between PCNA and PCA Mature Persimmon Fruit
Source: Int J Mol Sci. 2023 May 11;24(10):8599. doi: 10.3390/ijms24108599 (PMC10217969; doi:10.3390/ijms24108599)
Supplement: Supplementary file 1 [file ijms-24-08599-s001.zip › supplmentary tables.xls]

## Sheet: Table S1
Table S1 Qpcr primers of sugar metabolism genes
Gene	Geneid	FORWARD	REVERSE
GYG1	evm.model.contig1.103	ATGGTTGGCATCACTGGTATT	CACCGTTGCAGCATTGTATTT
SUS	evm.model.contig22.82	AGGATGCCGGTAGTGAAATG	ACTGCGTTACTCCCATCTTATG
egLC	evm.model.contig38.85	CATGCTAATTGCGGTGCTATTC	CACAGGTTCCACCAACACTAT
T6P	evm.model.contig2436.86	CCAGCTTCTGCTCGAGAAAT	GAAACAGAGGCCAGAGATAGTG
AMY	evm.model.contig4456.60	CCTTGCTGCTGCTGGTATTA	TTCTGCTTGTGTCCCGTATTT
Cel	evm.model.contig5833.31	CCTTGTCGCCAAGTTCCTAA	CAAGGCACGAACACATGAAAG
TPS1	evm.model.contig7281.241	CTGGACTACTACGGGAGAACT	CCTCAACCCTCCATTCCTTATC
GBE1	evm.model.contig9503.40	GACTGGAGAGTGGGTGATATTG	CTAGGGCTTGATCGTGACTTT
bgLX	evm.model.contig2565.67	GTGTGGTGGGTGGACAATTA	CAGTTGAGGGATCAACCGTATT

## Sheet: Table S2
Table S2 Details of 728 metabolites
Name	Formula	Molecular Weight	RT [min]	CAS	InChIKey	Kingdom	Superclass	Class	Subclass	Direct Parent
Tropinone	C8H13NO	139.19	1	"532-24-1"	QQXLDOJGLXJCSE-UHFFFAOYSA-N	Organic compounds	Alkaloids and derivatives	Tropane alkaloids	Not available	Tropane alkaloids
Trigonelline	C7H7NO2	137.136	1	"535-83-1"	WWNNZCOKKKDOPX-UHFFFAOYSA-O	Organic compounds	Alkaloids and derivatives	Not available	Not available	Alkaloids and derivatives
Reserpine	C33H40N2O9	608.689	8.12	"50-55-5"	QEVHRUUCFGRFIF-MDEJGZGSSA-N	Organic compounds	Alkaloids and derivatives	Yohimbine alkaloids	Not available	Yohimbine alkaloids
lupinine	C10H19NO	169.267	1.54	"486-70-4"	HDVAWXXJVMJBAR-VHSXEESVSA-N	Organic compounds	Alkaloids and derivatives	Lupin alkaloids	Lupinine-type alkaloids	Lupinine-type alkaloids
Sinapyl Alcohol	C11H14O4	210.226	5.92	"537-33-7"	LZFOPEXOUVTGJS-ONEGZZNKSA-N	Organic compounds	Benzenoids	Phenols	Methoxyphenols	Methoxyphenols
Phenprobamate	C10H13NO2	179.216	4.09	"673-31-4"	CAMYKONBWHRPDD-UHFFFAOYSA-N	Organic compounds	Benzenoids	Benzene and substituted derivatives	Not available	Benzene and substituted derivatives
Sulfosalicylic acid	C7H6O6S	218.184	1.66	"97-05-2"	YCPXWRQRBFJBPZ-UHFFFAOYSA-N	Organic compounds	Benzenoids	Benzene and substituted derivatives	Benzenesulfonic acids and derivatives	3-sulfobenzoic acids
Lawsone	C10H6O3	174.15	7.96	"83-72-7"	WVCHIGAIXREVNS-UHFFFAOYSA-N	Organic compounds	Benzenoids	Naphthalenes	Naphthoquinones	Naphthoquinones
Methyl protocatechuate	C8H8O4	168.15	6.97	"2150-43-8"	CUFLZUDASVUNOE-UHFFFAOYSA-N	Organic compounds	Benzenoids	Benzene and substituted derivatives	Benzoic acids and derivatives	p-Hydroxybenzoic acid alkyl esters
Cinnamyl acetate	C11H12O2	176.21	0.89	"103-54-8"	WJSDHUCWMSHDCR-VMPITWQZSA-N	Organic compounds	Benzenoids	Benzene and substituted derivatives	Styrenes	Styrenes
H-HoArg-OH	C7H16N4O2	188.23	0.807	"156-86-5"	BATPBOZTBNNDLN-UHFFFAOYSA-N	Organic compounds	Benzenoids	Tetralins	Not available	Tetralins
8-Gingerol	C43H32O20	868.702	1.13	"30462-35-2"	BCIWKKMTBRYQJU-INIZCTEOSA-N	Organic compounds	Benzenoids	Phenols	Methoxyphenols	Gingerols
Methyl gallate	C8H8O5	100.12	5.523	"99-24-1"	FBSFWRHWHYMIOG-UHFFFAOYSA-N	Organic compounds	Benzenoids	Benzene and substituted derivatives	Benzoic acids and derivatives	Galloyl esters
Isovanillin	C8H8O3	152.15	7.676	"621-59-0"	JVTZFYYHCGSXJV-UHFFFAOYSA-N	Organic compounds	Benzenoids	Phenols	Methoxyphenols	Methoxyphenols
Shogaol	C17H24O3	276.371	12.09	"555-66-8"	OQWKEEOHDMUXEO-BQYQJAHWSA-N	Organic compounds	Benzenoids	Phenols	Methoxyphenols	Shogaols
Menadione	C11H10O5S	254.262	1.1	"130-37-0"	MJVAVZPDRWSRRC-UHFFFAOYSA-N	Organic compounds	Benzenoids	Naphthalenes	Naphthoquinones	Naphthoquinones
Coniferylaldehyde	C10H10O3	178.063	7.29	"20649-42-7"	DKZBBWMURDFHNE-NSCUHMNNSA-N	Organic compounds	Benzenoids	Phenols	Methoxyphenols	Methoxyphenols
Ethylparaben	C9H10O3	166.17	8.703	"120-47-8"	NUVBSKCKDOMJSU-UHFFFAOYSA-N	Organic compounds	Benzenoids	Benzene and substituted derivatives	Benzoic acids and derivatives	p-Hydroxybenzoic acid alkyl esters
Protocatechuic acid	C7H6O4	154.12	4.571	"99-50-3"	YQUVCSBJEUQKSH-UHFFFAOYSA-N	Organic compounds	Benzenoids	Benzene and substituted derivatives	Benzoic acids and derivatives	Hydroxybenzoic acid derivatives
Guaiacol	C7H8O2	124.137	3.62	"90-05-1"	LHGVFZTZFXWLCP-UHFFFAOYSA-N	Organic compounds	Benzenoids	Phenols	Methoxyphenols	Methoxyphenols
Gallic acid	C7H6O5	170.12	2.84	"149-91-7"	LNTHITQWFMADLM-UHFFFAOYSA-N	Organic compounds	Benzenoids	Benzene and substituted derivatives	Benzoic acids and derivatives	Gallic acids
Orcinol	C7H8O2	124.137	6.054	"504-15-4"	OIPPWFOQEKKFEE-UHFFFAOYSA-N	Organic compounds	Benzenoids	Phenols	Benzenediols	Resorcinols
4-Ethylphenol	C8H10O	122.16	7.42	"123-07-9"	HXDOZKJGKXYMEW-UHFFFAOYSA-N	Organic compounds	Benzenoids	Phenols	1-hydroxy-2-unsubstituted benzenoids	1-hydroxy-2-unsubstituted benzenoids
Propylparaben	C10H12O3	180.2	9.67	"94-13-3"	QELSKZZBTMNZEB-UHFFFAOYSA-N	Organic compounds	Benzenoids	Benzene and substituted derivatives	Benzoic acids and derivatives	p-Hydroxybenzoic acid alkyl esters
Pyrogallol	C6H6O3	126.11	2.787	"87-66-1"	WQGWDDDVZFFDIG-UHFFFAOYSA-N	Organic compounds	Benzenoids	Phenols	Benzenetriols and derivatives	5-unsubstituted pyrrogallols
Leonurine	C14H21N3O5	311.33	10.915	"24697-74-3"	WNGSUWLDMZFYNZ-UHFFFAOYSA-N	Organic compounds	Benzenoids	Benzene and substituted derivatives	Benzoic acids and derivatives	Gallic acid and derivatives
6-Paradol	C17H26O3	278.39	12.85	"27113-22-0"	CZNLTCTYLMYLHL-UHFFFAOYSA-N	Organic compounds	Benzenoids	Phenols	Methoxyphenols	Paradols
Syringaldehyde	C9H10O4	182.17	6.897	"134-96-3"	KCDXJAYRVLXPFO-UHFFFAOYSA-N	Organic compounds	Benzenoids	Phenols	Methoxyphenols	Methoxyphenols
N-Caffeoylagmatine	C14H20N4O3	292.33	12.38		UUSBJNDAAOUQAC-GQCTYLIASA-N	Organic compounds	Benzenoids	Phenols	Benzenediols	Catechols
N-Feruloylagmatine	C15H21N4O3	305.35	1.06		CVJVKWSECGMGCW-FNORWQNLSA-N	Organic compounds	Benzenoids	Phenols	Methoxyphenols	Methoxyphenols
Acetaminophen	C8H9NO2	151.163	2.76	"103-90-2"	RZVAJINKPMORJF-UHFFFAOYSA-N	Organic compounds	Benzenoids	Phenols	1-hydroxy-2-unsubstituted benzenoids	1-hydroxy-2-unsubstituted benzenoids
Benzamidine	C7H8N2	120.152	4.09	"618-39-3"	LZCZIHQBSCVGRD-UHFFFAOYSA-N	Organic compounds	Benzenoids	Benzene and substituted derivatives	Not available	Benzene and substituted derivatives
Anise oil	C14H18O3	234.291	15.13	"8007-70-3"	RUVINXPYWBROJD-ONEGZZNKSA-N	Organic compounds	Benzenoids	Phenol ethers	Anisoles	Anisoles
2-Phenylethylamine	C8H11N	121.18	4.584	"64-04-0"	BHHGXPLMPWCGHP-UHFFFAOYSA-N	Organic compounds	Benzenoids	Benzene and substituted derivatives	Phenethylamines	Phenethylamines
Oryzalexin E	C20H32O2	304.467	1.42	"150943-96-7"	RGLTYROISYBKIW-BDUQCRIQSA-N	Organic compounds	Benzenoids	Phenanthrenes and derivatives	Hydrophenanthrenes	Hydrophenanthrenes
1,2-Benzenedicarboxylic acid	C8H6O4	166.131	4.11	"88-99-3"	XNGIFLGASWRNHJ-UHFFFAOYSA-N	Organic compounds	Benzenoids	Benzene and substituted derivatives	Benzoic acids and derivatives	Benzoic acids
Synephrine	C9H13NO2	167.21	1.039	"94-07-5"	YRCWQPVGYLYSOX-UHFFFAOYSA-N	Organic compounds	Benzenoids	Phenols	1-hydroxy-2-unsubstituted benzenoids	1-hydroxy-2-unsubstituted benzenoids
4-Nitrophenol	C6H5NO3	139.027	10.93	"100-02-7"	BTJIUGUIPKRLHP-UHFFFAOYSA-N	Organic compounds	Benzenoids	Phenols	Nitrophenols	Nitrophenols
Podophyllotoxin	C22H22O8	414.412	11.55	"518-28-5"	YJGVMLPVUAXIQN-XVVDYKMHSA-N	Organic compounds	Lignans, neolignans and related compounds	Lignan lactones	Podophyllotoxins	Podophyllotoxins
(+)-Tetrandrine	C38H42N2O6	622.762	6.53	"518-34-3"	WVTKBKWTSCPRNU-KYJUHHDHSA-N	Organic compounds	Lignans, neolignans and related compounds	Not available	Not available	Lignans, neolignans and related compounds
Enterodiol	C18H22O4	302.152	16.98	"80226-00-2"	DWONJCNDULPHLV-HOTGVXAUSA-N	Organic compounds	Lignans, neolignans and related compounds	Dibenzylbutane lignans	Dibenzylbutanediol lignans	Dibenzylbutanediol lignans
3-Methyladipic acid	C7H12O4	160.17	5.747	"3058-01-3"	SYEOWUNSTUDKGM-UHFFFAOYSA-N	Organic compounds	Lipids and lipid-like molecules	Fatty Acyls	Fatty acids and conjugates	Medium-chain fatty acids
Trehalose 6-phosphate	C12H23O14P	422.276	0.96	"4484-88-2"	GXOBNDAJNVBERI-BGZCIIMLSA-N	Organic compounds	Lipids and lipid-like molecules	Saccharolipids	Not available	Saccharolipids
9(S)-HOTrE	C18H30O3	294.429	12.07	"89886-42-0"	RIGGEAZDTKMXSI-MEBVTJQTSA-N	Organic compounds	Lipids and lipid-like molecules	Fatty Acyls	Lineolic acids and derivatives	Lineolic acids and derivatives
Palmitaldehyde	C16H32O	240.425	10.22	"629-80-1"	NIOYUNMRJMEDGI-UHFFFAOYSA-N	Organic compounds	Lipids and lipid-like molecules	Fatty Acyls	Fatty aldehydes	Fatty aldehydes
Polyphyllin Vii	C51H84O22	1049.2	1	"68124-04-9"	GJHYVTIBXQFLKG-UAOMXDAVSA-N	Organic compounds	Lipids and lipid-like molecules	Steroids and steroid derivatives	Steroidal glycosides	Steroidal saponins
Trans,Trans-Muconic Acid	C6H6O4	142.109	0.99	"3588-17-8"	TXXHDPDFNKHHGW-ZPUQHVIOSA-N	Organic compounds	Lipids and lipid-like molecules	Fatty Acyls	Fatty acids and conjugates	Medium-chain fatty acids
Ajugol	C15H24O9	348.346	0.93	"52949-83-4"	VELYAQRXBJLJAK-XKKWFBPMSA-N	Organic compounds	Lipids and lipid-like molecules	Prenol lipids	Terpene glycosides	Iridoid O-glycosides
Echinocystic acid	C30H48O4	472.7	13	"510-30-5"	YKOPWPOFWMYZJZ-PRIAQAIDSA-N	Organic compounds	Lipids and lipid-like molecules	Prenol lipids	Triterpenoids	Triterpenoids
Ursolic Acid	C30H48O3	456.7	15.069	"77-52-1"	WCGUUGGRBIKTOS-GPOJBZKASA-N	Organic compounds	Lipids and lipid-like molecules	Prenol lipids	Triterpenoids	Triterpenoids
Loganic acid	C16H24O10	376.36	4.79	"22255-40-9"	JNNGEAWILNVFFD-CDJYTOATSA-N	Organic compounds	Lipids and lipid-like molecules	Prenol lipids	Terpene glycosides	Iridoid O-glycosides
ethylmalonate	C5H8O4	132.042	1.82	"601-75-2"	UKFXDFUAPNAMPJ-UHFFFAOYSA-N	Organic compounds	Lipids and lipid-like molecules	Fatty Acyls	Fatty acids and conjugates	Branched fatty acids
(-)-3-Carene	C10H16	136.23	18.29	"13466-78-9"	BQOFWKZOCNGFEC-UHFFFAOYSA-N	Organic compounds	Lipids and lipid-like molecules	Prenol lipids	Monoterpenoids	Bicyclic monoterpenoids
trans-9-Octadecenoic acid	C18H34O2	282.461	12.86	"112-79-8"	UWHZIFQPPBDJPM-BQYQJAHWSA-M	Organic compounds	Lipids and lipid-like molecules	Fatty Acyls	Fatty acids and conjugates	Long-chain fatty acids
Lysope 14:0	C19H40NO7P	425.5	11.27		DBHKHNGBVGWQJE-USWSLJGRSA-N	Organic compounds	Lipids and lipid-like molecules	Glycerophospholipids	Glycerophosphoethanolamines	1-acyl-sn-glycero-3-phosphoethanolamines
Lysope 16:0	C21H44NO7P	453.55	12.48	"53862-35-4"	KACDZDULGKPXHT-HIVNOOBXSA-N	Organic compounds	Lipids and lipid-like molecules	Glycerophospholipids	Glycerophosphoethanolamines	1-(1Z-alkenyl)-glycero-3-phosphoethanolamines
Lysope 18:0	C23H48NO7P	479.588	13.73		PHPWRSKRTHPSCT-OAHLLOKOSA-N	Organic compounds	Lipids and lipid-like molecules	Glycerophospholipids	Glycerophosphoethanolamines	1-acyl-sn-glycero-3-phosphoethanolamines
Lysope 18:1	C23H46NO7P	479.588	12.81		PHPWRSKRTHPSCT-OAHLLOKOSA-N	Organic compounds	Lipids and lipid-like molecules	Glycerophospholipids	Glycerophosphoethanolamines	1-acyl-sn-glycero-3-phosphoethanolamines
Lysops 22:5	C28H46NO9P	571.64	13.68		MAFRHGZTIOAXEL-WHXUGTBJSA-N	Organic compounds	Lipids and lipid-like molecules	Glycerophospholipids	Glycerophosphoethanolamines	2-acyl-sn-glycero-3-phosphoethanolamines
Kinsenoside	C10H16O8	264.229	3.93	"151870-74-5"	CKUVNOCSBYYHIS-IRFFNABBSA-N	Organic compounds	Lipids and lipid-like molecules	Prenol lipids	Terpene glycosides	Triterpene saponins
Madecassic acid	C6H12O5	164.156	0.99	"18449-41-7"	PRAUVHZJPXOEIF-AOLYGAPISA-N	Organic compounds	Lipids and lipid-like molecules	Prenol lipids	Triterpenoids	Triterpenoids
(-)-alpha-Pinene	C10H16	136.23	18.287	"7785-26-4"	GRWFGVWFFZKLTI-UHFFFAOYSA-N	Organic compounds	Lipids and lipid-like molecules	Prenol lipids	Monoterpenoids	Bicyclic monoterpenoids
Androsin	C15H20O8	328.319	4.3	"531-28-2"	NVKAWKQGWWIWPM-ABEVXSGRSA-N	Organic compounds	Lipids and lipid-like molecules	Steroids and steroid derivatives	Androstane steroids	Androgens and derivatives
Octanedioic acid	C8H14O4	174.19	6.649	"505-48-6"	TYFQFVWCELRYAO-UHFFFAOYSA-N	Organic compounds	Lipids and lipid-like molecules	Fatty Acyls	Fatty acids and conjugates	Medium-chain fatty acids
Adipic acid	C6H10O4	146.058	0.86	"124-04-9"	WNLRTRBMVRJNCN-UHFFFAOYSA-N	Organic compounds	Lipids and lipid-like molecules	Fatty Acyls	Fatty acids and conjugates	Medium-chain fatty acids
Jasmonic acid	C12H18O3	210.27	8.98	"3572-66-5"	ZNJFBWYDHIGLCU-HWKXXFMVSA-N	Organic compounds	Lipids and lipid-like molecules	Fatty Acyls	Lineolic acids and derivatives	Jasmonic acids
Citraconic acid	C5H6O4	130.099	1.56	"498-23-7"	HNEGQIOMVPPMNR-IHWYPQMZSA-N	Organic compounds	Lipids and lipid-like molecules	Fatty Acyls	Fatty acids and conjugates	Methyl-branched fatty acids
13(S)-HOTrE	C18H30O3	294.2	12.07	"87984-82-5"	KLLGGGQNRTVBSU-FQSPHKRJSA-N	Organic compounds	Lipids and lipid-like molecules	Fatty Acyls	Lineolic acids and derivatives	Lineolic acids and derivatives
23-Hydroxybetulinic acid	C30H48O4	472.7	12.44	"85999-40-2"	PFCVZKFJHRCLCC-PGOIBATFSA-N	Organic compounds	Lipids and lipid-like molecules	Prenol lipids	Triterpenoids	Triterpenoids
Crocetin	C20H24O4	328.408	8.79	"27876-94-4"	PANKHBYNKQNAHN-MQQNZMFNSA-N	Organic compounds	Lipids and lipid-like molecules	Prenol lipids	Diterpenoids	Acyclic diterpenoids
Lactobionic acid	C12H22O12	358.3	0.91	"96-82-2"	JYTUSYBCFIZPBE-AMTLMPIISA-N	Organic compounds	Lipids and lipid-like molecules	Fatty Acyls	Fatty acyl glycosides	Fatty acyl glycosides of mono- and disaccharides
Methyl myristate	C15H30O2	242.397	8.04	"124-10-7"	ZAZKJZBWRNNLDS-UHFFFAOYSA-N	Organic compounds	Lipids and lipid-like molecules	Fatty Acyls	Fatty acid esters	Fatty acid methyl esters
Lobetyolin	C20H28O8	396.431	6.9	"136085-37-5"	MMMUDYVKKPDZHS-UPPVCQNNSA-N	Organic compounds	Lipids and lipid-like molecules	Fatty Acyls	Fatty acyl glycosides	Fatty acyl glycosides of mono- and disaccharides
1,11-Undecanedicarboxylic acid	C13H24O4	244.33	10.093	"505-52-2"	HCUZVMHXDRSBKX-UHFFFAOYSA-N	Organic compounds	Lipids and lipid-like molecules	Fatty Acyls	Fatty acids and conjugates	Medium-chain fatty acids
Cistanoside F	C21H28O13	488.445	5.02	"97411-47-7"	KARNWFDIYRKBOE-BHSPTIPFSA-N	Organic compounds	Lipids and lipid-like molecules	Fatty Acyls	Fatty acyl glycosides	Fatty acyl glycosides of mono- and disaccharides
Maslinic acid	C30H48O4	472.7	13.077	"4373-41-5"	MDZKJHQSJHYOHJ-LLICELPBSA-N	Organic compounds	Lipids and lipid-like molecules	Prenol lipids	Triterpenoids	Triterpenoids
2-Hydroxy-2-methylbutanoic acid	C5H10O3	118.13	4.61	"3739-30-8"	AXFYFNCPONWUHW-UHFFFAOYSA-N	Organic compounds	Lipids and lipid-like molecules	Fatty Acyls	Fatty acids and conjugates	Hydroxy fatty acids
GA7-1			9.22		SEEGHKWOBVVBTQ-NFMPGMCNSA-N	Organic compounds	Lipids and lipid-like molecules	Prenol lipids	Diterpenoids	C19-gibberellin 6-carboxylic acids
9-KODE	C18H30O3	294.2	12.07	"54232-59-6"	LUZSWWYKKLTDHU-ZJHFMPGASA-N	Organic compounds	Lipids and lipid-like molecules	Fatty Acyls	Lineolic acids and derivatives	Lineolic acids and derivatives
Asiatic Acid	C30H48O5	488.7	10.75	"464-92-6"	JXSVIVRDWWRQRT-UYDOISQJSA-N	Organic compounds	Lipids and lipid-like molecules	Prenol lipids	Triterpenoids	Triterpenoids
Manninotriose	C18H32O16	504.437	0.9	"13382-86-0"	FZWBNHMXJMCXLU-YRBKNLIBSA-N	Organic compounds	Lipids and lipid-like molecules	Fatty Acyls	Fatty acyl glycosides	Fatty acyl glycosides of mono- and disaccharides
Methylenesuccinic acid	C5H6O4	130.099	4.25	"97-65-4"	LVHBHZANLOWSRM-UHFFFAOYSA-N	Organic compounds	Lipids and lipid-like molecules	Fatty Acyls	Fatty acids and conjugates	Branched fatty acids
Ginsenoside C-K	C36H62O8	622.873	1.02	"39262-14-1"	FVIZARNDLVOMSU-IRFFNABBSA-N	Organic compounds	Lipids and lipid-like molecules	Prenol lipids	Terpene glycosides	Triterpene saponins
4-Methylvaleric Acid	C6H12O2	116.158	0.89	"646-07-1"	LVRFTAZAXQPQHI-YFKPBYRVSA-N	Organic compounds	Lipids and lipid-like molecules	Fatty Acyls	Fatty acids and conjugates	Hydroxy fatty acids
gamma,gamma-Dimethylallyl pyrophosphate	C5H12O7P2	246.092	0.95	"358-72-5"	CBIDRCWHNCKSTO-UHFFFAOYSA-N	Organic compounds	Lipids and lipid-like molecules	Prenol lipids	Isoprenoid phosphates	Isoprenoid phosphates
Abscisic Acid	C15H20O4	264.32	8.13	"21293-29-8"	JLIDBLDQVAYHNE-LXGGSRJLSA-N	Organic compounds	Lipids and lipid-like molecules	Prenol lipids	Sesquiterpenoids	Abscisic acids and derivatives
Cinene	C10H16	136.23	18.26	"138-86-3"	XMGQYMWWDOXHJM-UHFFFAOYSA-N	Organic compounds	Lipids and lipid-like molecules	Prenol lipids	Monoterpenoids	Menthane monoterpenoids
Citramalate	C5H8O5	148	2.04	"2306-22-1"	XFTRTWQBIOMVPK-UHFFFAOYSA-N	Organic compounds	Lipids and lipid-like molecules	Fatty Acyls	Fatty acids and conjugates	Hydroxy fatty acids
13-HPODE	C18H32O4	312.1	11.45	"33964-75-9"	JDSRHVWSAMTSSN-BSZOFBHHSA-N	Organic compounds	Lipids and lipid-like molecules	Fatty Acyls	Lineolic acids and derivatives	Lineolic acids and derivatives
Lauric Acid	C12H24O2	200.32	7.28	"143-07-7"	POULHZVOKOAJMA-UHFFFAOYSA-N	Organic compounds	Lipids and lipid-like molecules	Fatty Acyls	Fatty acids and conjugates	Medium-chain fatty acids
DL-Panthenol	C9H19NO4	205.25	4.647	"16485-10-2"	SNPLKNRPJHDVJA-UHFFFAOYSA-N	Organic compounds	Lipids and lipid-like molecules	Fatty Acyls	Fatty amides	N-acyl amines
Gingerglycolipid B	C33H58O14	678.805	12.02	"88168-90-5"	UHISGSDYAIIBMO-UMLSMIIMSA-N	Organic compounds	Lipids and lipid-like molecules	Glycerolipids	Glycosylglycerols	1-acyl-3-O-beta-D-digalactosyl-sn-glycerols
Geniposide	C17H24O10	388.371	5.89	"24512-63-8"	IBFYXTRXDNAPMM-BVTMAQQCSA-N	Organic compounds	Lipids and lipid-like molecules	Prenol lipids	Terpene glycosides	Iridoid O-glycosides
Rehmannioside A	C21H32O15	524.476	5.57	"81720-07-2"	JQEFRKPLHFKTFL-SNQOEBIKSA-N	Organic compounds	Lipids and lipid-like molecules	Prenol lipids	Terpene glycosides	Iridoid O-glycosides
Geniposidic acid	C16H22O10	374.34	4.615	"27741-01-1"	ZJDOESGVOWAULF-OGJQONSISA-N	Organic compounds	Lipids and lipid-like molecules	Prenol lipids	Terpene glycosides	Iridoid O-glycosides
Harpagide	C15H24O10	364.345	4.603	"6926-08-5"	XUWSHXDEJOOIND-YYDKPPGPSA-N	Organic compounds	Lipids and lipid-like molecules	Prenol lipids	Terpene glycosides	Iridoid O-glycosides
Yuheinoside	C16H24O9	360.356	4.39	"72396-01-1"	QCCRICPXIMDIGF-FHZCTKOVSA-N	Organic compounds	Lipids and lipid-like molecules	Prenol lipids	Terpene glycosides	Iridoid O-glycosides
Erucic acid	C22H42O2	338.568	2.37	"112-86-7"	DPUOLQHDNGRHBS-KTKRTIGZSA-N	Organic compounds	Lipids and lipid-like molecules	Fatty Acyls	Fatty acids and conjugates	Very long-chain fatty acids
Cedrol	C15H26O	222.37	10.67	"77-53-2"	SVURIXNDRWRAFU-OGMFBOKVSA-N	Organic compounds	Lipids and lipid-like molecules	Prenol lipids	Sesquiterpenoids	Cedrane and isocedrane sesquiterpenoids
Nerolidol	C15H26O	222.37	10.74	"7212-44-4"	FQTLCLSUCSAZDY-SDNWHVSQSA-N	Organic compounds	Lipids and lipid-like molecules	Prenol lipids	Sesquiterpenoids	Sesquiterpenoids
Sebacic acid	C10H18O4	202.248	8.111	"111-20-6"	CXMXRPHRNRROMY-UHFFFAOYSA-N	Organic compounds	Lipids and lipid-like molecules	Fatty Acyls	Fatty acids and conjugates	Medium-chain fatty acids
Tianshic acid	C18H37NO5	347.49	0.97		YFCZLXRIKFCQFU-BUHFOSPRSA-N	Organic compounds	Lipids and lipid-like molecules	Fatty Acyls	Fatty acids and conjugates	Long-chain fatty acids
R-Aminobutyrate	C4H9NO2	103.12	0.91	"3775-73-3"	SUHJJLDEYCLBFT-SSDOTTSWSA-N	Organic compounds	Lipids and lipid-like molecules	Fatty Acyls	Fatty acid esters	Fatty acid methyl esters
Bornyl acetate	C12H20O2	196.29	9.209	"76-49-3"	KGEKLUUHTZCSIP-HOSYDEDBSA-N	Organic compounds	Lipids and lipid-like molecules	Prenol lipids	Monoterpenoids	Bicyclic monoterpenoids
Citronellyl acetate	C12H22O2	198.3	11.795	"150-84-5"	HIGQPQRQIQDZMP-DHZHZOJOSA-N	Organic compounds	Lipids and lipid-like molecules	Fatty Acyls	Fatty alcohol esters	Fatty alcohol esters
2-Ethylbutyric Acid	C6H12O2	116.16	11.142	"88-09-5"	OXQGTIUCKGYOAA-UHFFFAOYSA-N	Organic compounds	Lipids and lipid-like molecules	Fatty Acyls	Fatty acids and conjugates	Branched fatty acids
6-Aminohexanoic acid	C6H13NO2	131.173	2.1	"1319-82-0"	SLXKOJJOQWFEFD-UHFFFAOYSA-N	Organic compounds	Lipids and lipid-like molecules	Fatty Acyls	Fatty acids and conjugates	Medium-chain fatty acids
Azelaic acid	C9H16O4	188.22	7.433	"123-99-9"	BDJRBEYXGGNYIS-UHFFFAOYSA-N	Organic compounds	Lipids and lipid-like molecules	Fatty Acyls	Fatty acids and conjugates	Medium-chain fatty acids
LysoPC 16:1	C24H48NO7P	493.3	11.57		RJZVWDTYEWCUAR-JOCHJYFZSA-N	Organic compounds	Lipids and lipid-like molecules	Glycerophospholipids	Glycerophosphocholines	Phosphocholines
Longifolene	C15H24	204.35	9.751	"475-20-7"	PDSNLYSELAIEBU-GUIRCDHDSA-N	Organic compounds	Lipids and lipid-like molecules	Prenol lipids	Sesquiterpenoids	Sesquiterpenoids
16-Hydroxy-hexadecanoic acid	C32H62O5	526.832	8.57	"871333-53-8"	YNQGVRJFSHTULP-HNNXBMFYSA-N	Organic compounds	Lipids and lipid-like molecules	Fatty Acyls	Fatty acids and conjugates	Long-chain fatty acids
Diosgenin	C27H42O3	414.621	11.39	"512-04-9"	WQLVFSAGQJTQCK-VKROHFNGSA-N	Organic compounds	Lipids and lipid-like molecules	Prenol lipids	Triterpenoids	Triterpenoids
LysoPC 18:2	C26H50NO7P	519.3	12.14		SECPDKKEUKDCPG-QGZVFWFLSA-O	Organic compounds	Lipids and lipid-like molecules	Glycerophospholipids	Glycerophosphocholines	Phosphocholines
Tanshinone II B	C19H18O4	310.347	10.795	"17397-93-2"	HYXITZLLTYIPOF-UHFFFAOYSA-N	Organic compounds	Lipids and lipid-like molecules	Prenol lipids	Diterpenoids	Tanshinones, isotanshinones, and derivatives
Palmitoleic Acid	C16H30O2	254.408	10.9	"373-49-9"	SECPZKHBENQXJG-FPLPWBNLSA-N	Organic compounds	Lipids and lipid-like molecules	Fatty Acyls	Fatty acids and conjugates	Long-chain fatty acids
Punicic acid	C18H30O2	278.3	12.65	"544-72-9"	CUXYLFPMQMFGPL-BGDVVUGTSA-N	Organic compounds	Lipids and lipid-like molecules	Fatty Acyls	Lineolic acids and derivatives	Lineolic acids and derivatives
LysoPC 12:1	C20H36NO7P	439.1	1.5		XWYSLMAMRKYUFH-HTOVTZSWSA-N	Organic compounds	Lipids and lipid-like molecules	Glycerophospholipids	Glycerophosphocholines	Phosphocholines
LysoPC 18:1	C26H52NO7P	521.1	12.86		SKJMUADLQLZAGH-WJOKGBTCSA-N	Organic compounds	Lipids and lipid-like molecules	Glycerophospholipids	Glycerophosphocholines	Phosphocholines
Octadecadien-6-ynoic acid	C18H28O2	276.2	12.1		ONYHYSLZNLJFHX-BSWSSELBSA-N	Organic compounds	Lipids and lipid-like molecules	Fatty Acyls	Fatty acids and conjugates	Long-chain fatty acids
1-Monopalmitin	C19H38O4	330.503	11.26	"19670-51-0"	QHZLMUACJMDIAE-UHFFFAOYSA-N	Organic compounds	Lipids and lipid-like molecules	Glycerolipids	Monoradylglycerols	1-monoacylglycerols
trans-beta-Ionone	C13H20O	192.297	9.97	"79-77-6"	PSQYTAPXSHCGMF-BQYQJAHWSA-N	Organic compounds	Lipids and lipid-like molecules	Prenol lipids	Sesquiterpenoids	Sesquiterpenoids
Geranylgeraniol	C20H34O	290.483	5.47	"24034-73-9"	OJISWRZIEWCUBN-QIRCYJPOSA-N	Organic compounds	Lipids and lipid-like molecules	Prenol lipids	Diterpenoids	Acyclic diterpenoids
alpha-Ionone	C13H20O	192.297	1.86	"127-41-3"	UZFLPKAIBPNNCA-BQYQJAHWSA-N	Organic compounds	Lipids and lipid-like molecules	Prenol lipids	Sesquiterpenoids	Sesquiterpenoids
Solanidine	C27H43NO	397.636	0.96	"80-78-4"	JVKYZPBMZPJNAJ-OQFNDJACSA-N	Organic compounds	Lipids and lipid-like molecules	Steroids and steroid derivatives	Steroidal alkaloids	Solanidines and derivatives
Sorbic acid	C6H8O2	112.127	6.72	"110-44-1"	WSWCOQWTEOXDQX-MQQKCMAXSA-N	Organic compounds	Lipids and lipid-like molecules	Fatty Acyls	Fatty acids and conjugates	Medium-chain fatty acids
MAG (18:3)	C21H36O4	352.2	12.12		LWXLRBPWKGXXED-FZLOBDGKSA-N	Organic compounds	Lipids and lipid-like molecules	Glycerolipids	Monoradylglycerols	Monoacylglycerols
LysoPC 20:4	C28H50NO7P	543.4	12.69		None	Organic compounds	Lipids and lipid-like molecules	Glycerophospholipids	Glycerophosphocholines	Phosphocholines
LysoPC 15:0	C23H48NO7P	481.3	11.94		HTZINLFNXLXRBC-CQLBIITFSA-N	Organic compounds	Lipids and lipid-like molecules	Glycerophospholipids	Glycerophosphocholines	Phosphocholines
Octadeca-11E,13E,15Z-trienoic acid	C18H30O2	278.2	13.5	"25575-00-2"	ZSXWVPXJLXTOQQ-ZRGCPWHVSA-N	Organic compounds	Lipids and lipid-like molecules	Fatty Acyls	Lineolic acids and derivatives	Lineolic acids and derivatives
Cinobufagin	C26H34O6	442.552	6.51	"470-37-1"	SCULJPGYOQQXTK-OLRINKBESA-N	Organic compounds	Lipids and lipid-like molecules	Steroids and steroid derivatives	Steroid lactones	Bufanolides and derivatives
Polyphyllin VI	C39H62O13	738.902	10.69	"55916-51-3"	WHWWQGPCTUQCMN-QEGKHCRGSA-N	Organic compounds	Lipids and lipid-like molecules	Steroids and steroid derivatives	Steroidal glycosides	Steroidal saponins
alpha-Keto-gamma-(methylthio)butyric acid	C5H8O3S	148.18	13.57	"583-92-6"	SXFSQZDSUWACKX-UHFFFAOYSA-N	Organic compounds	Lipids and lipid-like molecules	Fatty Acyls	Fatty acids and conjugates	Thia fatty acids
LysoPC 18:0	C26H54NO7P	523.36	13.8		SKJMUADLQLZAGH-WJOKGBTCSA-N	Organic compounds	Lipids and lipid-like molecules	Glycerophospholipids	Glycerophosphocholines	Phosphocholines
6-Aminocaproic acid	C6H13NO2	131.095	2.07	"60-32-2"	SLXKOJJOQWFEFD-UHFFFAOYSA-N	Organic compounds	Lipids and lipid-like molecules	Fatty Acyls	Fatty acids and conjugates	Medium-chain fatty acids
Hydroxytomatidine	C27H45NO3	431.65	0.99		GAEKNUMQYPAKIY-UHFFFAOYSA-N	Organic compounds	Lipids and lipid-like molecules	Steroids and steroid derivatives	Steroidal alkaloids	Spirosolanes and derivatives
LysoPC 19:0	C27H56NO7P	537.71	3.95	"108273-88-7"	OZRAIUXQMKVTIQ-GOSISDBHSA-N	Organic compounds	Lipids and lipid-like molecules	Glycerophospholipids	Glycerophosphocholines	Phosphocholines
Linoleic acid	C18H32O2	280.445	14.46	"60-33-3"	OYHQOLUKZRVURQ-HZJYTTRNSA-N	Organic compounds	Lipids and lipid-like molecules	Fatty Acyls	Lineolic acids and derivatives	Lineolic acids and derivatives
Vitamin D2	C28H44O	396.648	1.05	"50-14-6"	MECHNRXZTMCUDQ-RKHKHRCZSA-N	Organic compounds	Lipids and lipid-like molecules	Steroids and steroid derivatives	Vitamin D and derivatives	Vitamin D and derivatives
Yamogenin	C27H42O3	414.621	0.9	"512-06-1"	WQLVFSAGQJTQCK-CAKNJAFZSA-N	Organic compounds	Lipids and lipid-like molecules	Prenol lipids	Triterpenoids	Triterpenoids
Apo-13-zeaxanthinone	C18H26O2	274.4	8.84		JLNMEHQAHDSEEE-YSAUQHOWSA-N	Organic compounds	Lipids and lipid-like molecules	Prenol lipids	Sesquiterpenoids	Sesquiterpenoids
B Eupalinolide	C24H30O9	462.49	1.11	"877822-40-7"	HPWMABTYJYZFLK-UHFFFAOYSA-N	Organic compounds	Lipids and lipid-like molecules	Prenol lipids	Terpene lactones	Germacranolides and derivatives
(-)-Borneol	C10H18O	154.249	1.06	"464-45-9"	DTGKSKDOIYIVQL-WEDXCCLWSA-N	Organic compounds	Lipids and lipid-like molecules	Prenol lipids	Monoterpenoids	Bicyclic monoterpenoids
Methyl linolenate	C19H32O2	292.46	16.057	"301-00-8"	WTTJVINHCBCLGX-NQLNTKRDSA-N	Organic compounds	Lipids and lipid-like molecules	Fatty Acyls	Lineolic acids and derivatives	Lineolic acids and derivatives
Methyl linoleate	C19H34O2	294.47	13.221	"112-63-0"	WTTJVINHCBCLGX-NQLNTKRDSA-N	Organic compounds	Lipids and lipid-like molecules	Fatty Acyls	Lineolic acids and derivatives	Lineolic acids and derivatives
Costunolide	C15H20O2	232.32	12.083	"553-21-9"	HRYLQFBHBWLLLL-AHNJNIBGSA-N	Organic compounds	Lipids and lipid-like molecules	Prenol lipids	Terpene lactones	Germacranolides and derivatives
p-Mulegone	C10H18O	154.249	18.25	"89-80-5"	NZGWDASTMWDZIW-MRVPVSSYSA-N	Organic compounds	Lipids and lipid-like molecules	Prenol lipids	Monoterpenoids	Menthane monoterpenoids
(-)-trans-Carveol	C10H16O	152.233	0.73	"2102-58-1"	BAVONGHXFVOKBV-ZJUUUORDSA-N	Organic compounds	Lipids and lipid-like molecules	Prenol lipids	Monoterpenoids	Menthane monoterpenoids
Docosanoic acid	C22H44O2	340.584	1.08	"112-85-6"	UKMSUNONTOPOIO-UHFFFAOYSA-N	Organic compounds	Lipids and lipid-like molecules	Fatty Acyls	Fatty acids and conjugates	Very long-chain fatty acids
2-Deoxy-D-galactose	C6H12O5	164.156	0.69	"1949-89-9"	VRYALKFFQXWPIH-HSUXUTPPSA-N	Organic compounds	Lipids and lipid-like molecules	Fatty Acyls	Fatty alcohols	Fatty alcohols
Oleamide	C18H35NO	281.477	15.12	"301-02-0"	FATBGEAMYMYZAF-KTKRTIGZSA-N	Organic compounds	Lipids and lipid-like molecules	Fatty Acyls	Fatty amides	Fatty amides
Dihydrotanshinone I	C18H14O3	278.302	11.812	"87205-99-0"	HARGZZNYNSYSGJ-JTQLQIEISA-N	Organic compounds	Lipids and lipid-like molecules	Prenol lipids	Diterpenoids	Tanshinones, isotanshinones, and derivatives
Nerol	C10H18O	154.249	9.95	"106-25-2"	GLZPCOQZEFWAFX-YFHOEESVSA-N	Organic compounds	Lipids and lipid-like molecules	Prenol lipids	Monoterpenoids	Acyclic monoterpenoids
sn-Glycero-3-phosphocholine	C8H20NO6P	257.22	0.91	"28319-77-9"	SUHOQUVVVLNYQR-MRVPVSSYSA-N	Organic compounds	Lipids and lipid-like molecules	Glycerophospholipids	Glycerophosphocholines	Glycerophosphocholines
Lysopc 17:0	C25H52NO7P	509.657	13.17	"50930-23-9"	WDNDPXJAUNUOFK-CYBMUJFWSA-N	Organic compounds	Lipids and lipid-like molecules	Glycerophospholipids	Glycerophosphocholines	1-acyl-sn-glycero-3-phosphocholines
Lysopc 14:0	C22H46NO7P	467.577	11.37	"20559-16-4"	WKQNRCYKYCKESD-YVHLTTHBSA-N	Organic compounds	Lipids and lipid-like molecules	Glycerophospholipids	Glycerophosphocholines	1-acyl-sn-glycero-3-phosphocholines
Roseoside	C19H30O8	386.437	1.09	"54835-70-0"	SWYRVCGNMNAFEK-MHXFFUGFSA-N	Organic compounds	Lipids and lipid-like molecules	Fatty Acyls	Fatty acyl glycosides	Fatty acyl glycosides of mono- and disaccharides
2-Methoxyhexadecanoate	C17H34O2	270.451	0.97	"112-39-0"	YNBIUHDYZWCBSF-UHFFFAOYSA-N	Organic compounds	Lipids and lipid-like molecules	Fatty Acyls	Fatty acids and conjugates	Long-chain fatty acids
Alpha-Linolenic acid	C18H30O2	278.435	12.64	"463-40-1"	DTOSIQBPPRVQHS-PDBXOOCHSA-N	Organic compounds	Lipids and lipid-like molecules	Fatty Acyls	Lineolic acids and derivatives	Lineolic acids and derivatives
Maltitol	C12H24O11	344.31	0.914	"585-88-6"	VQHSOMBJVWLPSR-WUJBLJFYSA-N	Organic compounds	Lipids and lipid-like molecules	Fatty Acyls	Fatty acyl glycosides	Fatty acyl glycosides of mono- and disaccharides
Przewaquinone A	C19H18O4	310.344	11.752	"76843-23-7"	CEHVTERMWMYLCP-UHFFFAOYSA-N	Organic compounds	Lipids and lipid-like molecules	Prenol lipids	Diterpenoids	Tanshinones, isotanshinones, and derivatives
dATP	C10H16N5O12P3	491.001	0.73	"1927-31-7"	SUYVUBYJARFZHO-RRKCRQDMSA-N	Organic compounds	Nucleosides, nucleotides, and analogues	Purine nucleotides	Purine deoxyribonucleotides	Purine 2'-deoxyribonucleoside triphosphates
ADP-ribose	C15H23N5O14P2	591.315	1.05	"20762-30-5"	PWJFNRJRHXWEPT-AOOZFPJJSA-N	Organic compounds	Nucleosides, nucleotides, and analogues	Purine nucleotides	Purine ribonucleotides	Purine ribonucleoside diphosphates
Riboflavin-5'-monophosphate	C17H21N4O9P	456.344	0.91	"146-17-8"	FVTCRASFADXXNN-SCRDCRAPSA-N	Organic compounds	Nucleosides, nucleotides, and analogues	Flavin nucleotides	Not available	Flavin nucleotides
Kinetin 9-riboside	C15H17N5O5	347.326	1.03	"4338-47-0"	CAGLGYNQQSIUGX-SDBHATRESA-N	Organic compounds	Nucleosides, nucleotides, and analogues	Purine nucleosides	Not available	Purine nucleosides
Inosine diphosphate	C10H14N4O11P2	522.149	0.98	"86-04-4"	JPXZQMKKFWMMGK-KQYNXXCUSA-N	Organic compounds	Nucleosides, nucleotides, and analogues	Purine nucleotides	Purine ribonucleotides	Purine ribonucleoside diphosphates
dADP	C10H15N5O9P2	411.202	0.75	"2793-06-8"	DAEAPNUQQAICNR-RRKCRQDMSA-N	Organic compounds	Nucleosides, nucleotides, and analogues	Purine nucleotides	Purine deoxyribonucleotides	Purine 2'-deoxyribonucleoside diphosphates
D-Glucuronic acid	C6H10O7	194.14	0.894	"6556-12-3"	HDYANYHVCAPMJV-LXQIFKJMSA-N	Organic compounds	Nucleosides, nucleotides, and analogues	Pyrimidine nucleotides	Pyrimidine nucleotide sugars	Pyrimidine nucleotide sugars
Uridine 5'-Diphospho-N-Acetylgalactosamine	C17H27N3O17P2	607.354	1	"7277-98-7"	LFTYTUAZOPRMMI-NESSUJCYSA-N	Organic compounds	Nucleosides, nucleotides, and analogues	Pyrimidine nucleotides	Pyrimidine nucleotide sugars	Pyrimidine nucleotide sugars
UDP-galactose	C15H22N2Na2O17P2	610.265	0.92	"2956-16-3"	HSCJRCZFDFQWRP-ABVWGUQPSA-N	Organic compounds	Nucleosides, nucleotides, and analogues	Pyrimidine nucleotides	Pyrimidine nucleotide sugars	Pyrimidine nucleotide sugars
UDP-D-glucuronate	C15H22N2O18P2	580.285	0.94	"2616-64-0"	HDYANYHVCAPMJV-LXQIFKJMSA-N	Organic compounds	Nucleosides, nucleotides, and analogues	Pyrimidine nucleotides	Pyrimidine nucleotide sugars	Pyrimidine nucleotide sugars
dGDP	C10H15N5O10P2	427.201	1.08	"3493-09-2"	CIKGWCTVFSRMJU-KVQBGUIXSA-N	Organic compounds	Nucleosides, nucleotides, and analogues	Purine nucleotides	Purine deoxyribonucleotides	Purine 2'-deoxyribonucleoside diphosphates
ATP	C10H16N5O13P3	507.181	1.04	"56-65-5"	ZKHQWZAMYRWXGA-KQYNXXCUSA-N	Organic compounds	Nucleosides, nucleotides, and analogues	Purine nucleotides	Purine ribonucleotides	Purine ribonucleoside triphosphates
Cytidylic acid	C9H14N3O8P	323.2	0.97	"63-37-6"	IERHLVCPSMICTF-XVFCMESISA-N	Organic compounds	Nucleosides, nucleotides, and analogues	Pyrimidine nucleotides	Pyrimidine ribonucleotides	Pyrimidine ribonucleoside monophosphates
Isoguanosine	C10H13N5O5	283.241	2.324	"1818-71-9"	MIKUYHXYGGJMLM-UUOKFMHZSA-N	Organic compounds	Nucleosides, nucleotides, and analogues	Purine nucleosides	Not available	Purine nucleosides
5'-Adenylic acid	C10H14N5O7P	347.221	1.036	"61-19-8"	UDMBCSSLTHHNCD-KQYNXXCUSA-N	Organic compounds	Nucleosides, nucleotides, and analogues	Purine nucleotides	Purine ribonucleotides	Purine ribonucleoside monophosphates
CDP	C9H15N3O11P2	403.176	0.99	"63-38-7"	ZWIADYZPOWUWEW-XVFCMESISA-N	Organic compounds	Nucleosides, nucleotides, and analogues	Pyrimidine nucleotides	Pyrimidine ribonucleotides	Pyrimidine ribonucleoside diphosphates
Thymidine 5'-diphosphate	C10H16N2O11P2	402.19	0.69		UJLXYODCHAELLY-XLPZGREQSA-N	Organic compounds	Nucleosides, nucleotides, and analogues	Pyrimidine nucleotides	Pyrimidine deoxyribonucleotides	Pyrimidine 2'-deoxyribonucleoside diphosphates
Uridine 5'-monophosphate	C9H13N2O9P	324.18	1.037	"58-97-9"	DJJCXFVJDGTHFX-XVFCMESISA-N	Organic compounds	Nucleosides, nucleotides, and analogues	Pyrimidine nucleotides	Pyrimidine ribonucleotides	Pyrimidine ribonucleoside monophosphates
Flavin Adenine Dinucleotide	C27H33N9O15P2	785.55	5.16	"146-14-5"	VWWQXMAJTJZDQX-UYBVJOGSSA-N	Organic compounds	Nucleosides, nucleotides, and analogues	Flavin nucleotides	Not available	Flavin nucleotides
Orotidine	C10H12N2O8	288.211	1	"314-50-1"	FKCRAVPPBFWEJD-XVFCMESISA-N	Organic compounds	Nucleosides, nucleotides, and analogues	Pyrimidine nucleosides	Not available	Pyrimidine nucleosides
Vidarabine	C10H13N5O4	267.241	2.13	"5536-17-4"	OIRDTQYFTABQOQ-UHTZMRCNSA-N	Organic compounds	Nucleosides, nucleotides, and analogues	Purine nucleosides	Not available	Purine nucleosides
Cyclic AMP	C10H12N5O6P	329.206	1.75	"60-92-4"	IVOMOUWHDPKRLL-KQYNXXCUSA-N	Organic compounds	Nucleosides, nucleotides, and analogues	Purine nucleotides	Cyclic purine nucleotides	3',5'-cyclic purine nucleotides
Pseudouridine	C9H12N2O6	244.07	1.87	"1445-07-4"	PTJWIQPHWPFNBW-GBNDHIKLSA-N	Organic compounds	Nucleosides, nucleotides, and analogues	Nucleoside and nucleotide analogues	Not available	Nucleoside and nucleotide analogues
Deoxycytidine	C9H13N3O4	227.091	1.81	"951-77-9"	NCMVOABPESMRCP-SHYZEUOFSA-N	Organic compounds	Nucleosides, nucleotides, and analogues	Pyrimidine nucleotides	Pyrimidine deoxyribonucleotides	Pyrimidine 2'-deoxyribonucleoside monophosphates
UDP-D-glucose	C15H24N2O17P2	566.1	0.95	"133-89-1"	HSCJRCZFDFQWRP-RDKQLNKOSA-N	Organic compounds	Nucleosides, nucleotides, and analogues	Pyrimidine nucleotides	Pyrimidine nucleotide sugars	Pyrimidine nucleotide sugars
GMP	C10H14N5O8P	363.221	0.94	"85-32-5"	PVBRXXAAPNGWGE-LGVAUZIVSA-L	Organic compounds	Nucleosides, nucleotides, and analogues	Purine nucleotides	Purine ribonucleotides	Purine ribonucleoside monophosphates
GDP-alpha-D-glucose	C16H25N5O16P2	637.34	1.02	"5750-57-2"	MVMSCBBUIHUTGJ-LRJDVEEWSA-N	Organic compounds	Nucleosides, nucleotides, and analogues	Purine nucleotides	Purine nucleotide sugars	Purine nucleotide sugars
UDP	C9H14N2O12P2	404.16	0.7	"58-98-0"	HDYANYHVCAPMJV-LXQIFKJMSA-N	Organic compounds	Nucleosides, nucleotides, and analogues	Pyrimidine nucleotides	Pyrimidine nucleotide sugars	Pyrimidine nucleotide sugars
Guanosine 5'-triphosphate	C10H16N5O14P3	523.18	0.9	"86-01-1"	XKMLYUALXHKNFT-UUOKFMHZSA-N	Organic compounds	Nucleosides, nucleotides, and analogues	Purine nucleotides	Purine ribonucleotides	Purine ribonucleoside triphosphates
dUMP	C9H13N2O8P	308.182	0.92	"964-26-1"	JSRLJPSBLDHEIO-SHYZEUOFSA-N	Organic compounds	Nucleosides, nucleotides, and analogues	Pyrimidine nucleotides	Pyrimidine deoxyribonucleotides	Pyrimidine 2'-deoxyribonucleoside monophosphates
dGTP	C10H16N5O13P3	507.181	1.1	"2564-35-4"	HAAZLUGHYHWQIW-KVQBGUIXSA-N	Organic compounds	Nucleosides, nucleotides, and analogues	Purine nucleotides	Purine deoxyribonucleotides	Purine 2'-deoxyribonucleoside triphosphates
Threonyl carbamoyl adenosine	C15H20N6O8	412.35	5.08		ACSCITMNVKPXFS-OQQZGMCCSA-N	Organic compounds	Nucleosides, nucleotides, and analogues	Purine nucleosides	Not available	Purine nucleosides
S-Methyl-5'-thioadenosine	C11H15N5O3S	297.333	4.94		WUUGFSXJNOTRMR-IOSLPCCCSA-N	Organic compounds	Nucleosides, nucleotides, and analogues	5'-deoxyribonucleosides	5'-deoxy-5'-thionucleosides	5'-deoxy-5'-thionucleosides
Adenosine 5'-Diphosphate	C10H15N5O10P2	427.201	1.05	"58-64-0"	XTWYTFMLZFPYCI-KQYNXXCUSA-N	Organic compounds	Nucleosides, nucleotides, and analogues	Purine nucleotides	Purine ribonucleotides	Purine ribonucleoside diphosphates
N-(9H-Purin-6-ylcarbamoyl)threonine	C10H12N6O4	280.24	14.46		UNUYMBPXEFMLNW-DWVDDHQFSA-N	Organic compounds	Nucleosides, nucleotides, and analogues	Purine nucleosides	Not available	Purine nucleosides
Deoxyadenosine	C10H13N5O3	251.242	2.78	"958-09-8"	OLXZPDWKRNYJJZ-RRKCRQDMSA-N	Organic compounds	Nucleosides, nucleotides, and analogues	Purine nucleosides	Purine 2'-deoxyribonucleosides	Purine 2'-deoxyribonucleosides
5-Methyluridine	C10H14N2O6	258.228	1.02	"1463-10-1"	DWRXFEITVBNRMK-JXOAFFINSA-N	Organic compounds	Nucleosides, nucleotides, and analogues	Pyrimidine nucleosides	Not available	Pyrimidine nucleosides
Guanosine 3',5'-Cyclic Monophosphate	C10H12N5O7P	345.205	0.71	"7665-99-8"	ZOOGRGPOEVQQDX-UUOKFMHZSA-N	Organic compounds	Nucleosides, nucleotides, and analogues	Purine nucleotides	Cyclic purine nucleotides	3',5'-cyclic purine nucleotides
5'-Deoxy-5'-(Methylthio)Adenosine	C11H15N5O3S	297.333	4.91	"2457-80-9"	WUUGFSXJNOTRMR-IOSLPCCCSA-N	Organic compounds	Nucleosides, nucleotides, and analogues	5'-deoxyribonucleosides	5'-deoxy-5'-thionucleosides	5'-deoxy-5'-thionucleosides
Adenosine O-ribose			3.45		OIRDTQYFTABQOQ-KQYNXXCUSA-N	Organic compounds	Nucleosides, nucleotides, and analogues	Purine nucleosides	Not available	Purine nucleosides
beta-Nicotinamide adenine dinucleotide phosphate	C21H29N7O17P3	744.41	1.03	"53-59-8"	BAWFJGJZGIEFAR-NNYOXOHSSA-N	Organic compounds	Nucleosides, nucleotides, and analogues	(5'-&gt;5')-dinucleotides	Not available	(5'-&gt;5')-dinucleotides
beta-Nicotinamide Mononucleotide	C11H15N2O8P	334.219	0.993	"1094-61-7"	DAYLJWODMCOQEW-TURQNECASA-N	Organic compounds	Nucleosides, nucleotides, and analogues	Pyridine nucleotides	Nicotinamide nucleotides	Nicotinamide nucleotides
2-Methyladenosine	C11H15N5O4	281.268	1.05	"16526-56-0"	IQZWKGWOBPJWMX-IOSLPCCCSA-N	Organic compounds	Nucleosides, nucleotides, and analogues	Purine nucleosides	Not available	Purine nucleosides
2'-Deoxycytidine	C9H13N3O4	227.217	1.18	"207121-53-7"	CKTSBUTUHBMZGZ-SHYZEUOFSA-N	Organic compounds	Nucleosides, nucleotides, and analogues	Pyrimidine nucleosides	Pyrimidine 2'-deoxyribonucleosides	Pyrimidine 2'-deoxyribonucleosides
Uridine	C9H12N2O6	244.2	1.86	"58-96-8"	DRTQHJPVMGBUCF-XVFCMESISA-N	Organic compounds	Nucleosides, nucleotides, and analogues	Pyrimidine nucleosides	Not available	Pyrimidine nucleosides
Cytidine	C9H13N3O5	243.22	1.029	"65-46-3"	UHDGCWIWMRVCDJ-XVFCMESISA-N	Organic compounds	Nucleosides, nucleotides, and analogues	Pyrimidine nucleosides	Not available	Pyrimidine nucleosides
alpha-Nicotinamide adenine dinucleotide	C21H27N7O14P2	663.425	1.04	"7298-93-3"	BAWFJGJZGIEFAR-OPDHFMQKSA-N	Organic compounds	Nucleosides, nucleotides, and analogues	(5'-&gt;5')-dinucleotides	Not available	(5'-&gt;5')-dinucleotides
Nicotinic acid adenine dinucleotide	C21H28N7O14P2	663.2	1.04		SENPVEZBRZQVST-HISDBWNOSA-N	Organic compounds	Nucleosides, nucleotides, and analogues	(5'-&gt;5')-dinucleotides	Not available	(5'-&gt;5')-dinucleotides
Inosine-5'-monophosphate	C10H13N4O8P	348.206	1.05	"21214-07-3"	GRSZFWQUAKGDAV-KQYNXXCUSA-N	Organic compounds	Nucleosides, nucleotides, and analogues	Purine nucleotides	Purine ribonucleotides	Purine ribonucleoside monophosphates
dGMP	C10H14N5O7P	347.221	1.04	"902-04-5"	LTFMZDNNPPEQNG-KVQBGUIXSA-N	Organic compounds	Nucleosides, nucleotides, and analogues	Purine nucleotides	Purine deoxyribonucleotides	Purine 2'-deoxyribonucleoside monophosphates
2'-O-methyladenosine	C11H15N5O4	281.268	4.14	"2140-79-6"	FPUGCISOLXNPPC-IOSLPCCCSA-N	Organic compounds	Nucleosides, nucleotides, and analogues	Purine nucleosides	Not available	Purine nucleosides
N6-Succinyl Adenosine	C14H17N5O8	383.313	4.54	"4542-23-8"	VKGZCEJTCKHMRL-MDBUBQOGSA-N	Organic compounds	Nucleosides, nucleotides, and analogues	Purine nucleosides	Not available	Purine nucleosides
Guanosine monophosphate	C10H14N5O8P	363.058	1.01		RQFCJASXJCIDSX-UUOKFMHZSA-N	Organic compounds	Nucleosides, nucleotides, and analogues	Purine nucleotides	Purine ribonucleotides	Purine ribonucleoside monophosphates
5-Methylcytidine	C10H15N3O5	257.24	1.036	"2140-61-6"	ZAYHVCMSTBRABG-JXOAFFINSA-N	Organic compounds	Nucleosides, nucleotides, and analogues	Pyrimidine nucleosides	Not available	Pyrimidine nucleosides
8-Hydroxy-2-Deoxyguanosine	C10H13N5O5	283.241	0.96	"88847-89-6"	HCAJQHYUCKICQH-VPENINKCSA-N	Organic compounds	Nucleosides, nucleotides, and analogues	Purine nucleosides	Purine 2'-deoxyribonucleosides	Purine 2'-deoxyribonucleosides
1-Methylguanosine	C11H15N5O5	297.267	4.04	"2140-65-0"	UTAIYTHAJQNQDW-KQYNXXCUSA-N	Organic compounds	Nucleosides, nucleotides, and analogues	Purine nucleosides	Not available	Purine nucleosides
dAMP	C10H14N5O6P	331.222	1.47	"653-63-4"	KHWCHTKSEGGWEX-RRKCRQDMSA-N	Organic compounds	Nucleosides, nucleotides, and analogues	Purine nucleotides	Purine deoxyribonucleotides	Purine 2'-deoxyribonucleoside monophosphates
Adenosine	C10H13N5O4	267.24	2.762	"58-61-7"	OIRDTQYFTABQOQ-KQYNXXCUSA-N	Organic compounds	Nucleosides, nucleotides, and analogues	Purine nucleosides	Not available	Purine nucleosides
S-Adenosyl-L-homocysteine	C14H20N6O5S	384.411	1.84	"979-92-0"	ZJUKTBDSGOFHSH-WFMPWKQPSA-N	Organic compounds	Nucleosides, nucleotides, and analogues	5'-deoxyribonucleosides	5'-deoxy-5'-thionucleosides	5'-deoxy-5'-thionucleosides
1-Methyladenosine	C11H15N5O4	281.268	13.5	"15763-06-1"	GFYLSDSUCHVORB-UHFFFAOYSA-N	Organic compounds	Nucleosides, nucleotides, and analogues	Purine nucleosides	Not available	Purine nucleosides
L-SelenoMethionine	C5H11NO2Se	196.11	18.27	"3211-76-5"	RJFAYQIBOAGBLC-BYPYZUCNSA-N	Organic compounds	Organic acids and derivatives	Carboxylic acids and derivatives	Amino acids, peptides, and analogues	L-alpha-amino acids
L-Histidine	C6H9N3O2	155.15	0.76	"71-00-1"	HNDVDQJCIGZPNO-YFKPBYRVSA-N	Organic compounds	Organic acids and derivatives	Carboxylic acids and derivatives	Amino acids, peptides, and analogues	Histidine and derivatives
O-Acetylserine	C5H9NO4	147.13	1.056	"5147-00-2"	VZXPDPZARILFQX-BYPYZUCNSA-N	Organic compounds	Organic acids and derivatives	Carboxylic acids and derivatives	Amino acids, peptides, and analogues	L-alpha-amino acids
L-Argininosuccinate	C10H18N4O6	290.273	5.41	"2387-71-5"	KDZOASGQNOPSCU-WDSKDSINSA-N	Organic compounds	Organic acids and derivatives	Carboxylic acids and derivatives	Amino acids, peptides, and analogues	Aspartic acid and derivatives
2-deoxyglucose-6-phosphate	C6H13O8P	244.136	0.98	"3573-50-0"	MBPFNOMGYSRGQZ-PBXRRBTRSA-N	Organic compounds	Organic acids and derivatives	Organic phosphoric acids and derivatives	Phosphate esters	Monoalkyl phosphates
Hydroxycitric acid	C6H8O8	208.124	0.9	"6205-14-7"	ZMJBYMUCKBYSCP-UHFFFAOYSA-N	Organic compounds	Organic acids and derivatives	Carboxylic acids and derivatives	Tricarboxylic acids and derivatives	Tricarboxylic acids and derivatives
Ureidoisobutyric acid	C5H10N2O3	146.069	0.86	"2905-86-4"	PHENTZNALBMCQD-UHFFFAOYSA-N	Organic compounds	Organic acids and derivatives	Organic carbonic acids and derivatives	Ureas	Ureas
N-Acetyl-Dl-serine	C5H9NO4	147.129	1.03	"97-14-3"	JJIHLJJYMXLCOY-UHFFFAOYSA-N	Organic compounds	Organic acids and derivatives	Carboxylic acids and derivatives	Amino acids, peptides, and analogues	N-acyl-alpha amino acids
3-Hydroxybutyrate	C4H8O3	104.104	1.13	"300-85-6"	WHBMMWSBFZVSSR-UHFFFAOYSA-M	Organic compounds	Organic acids and derivatives	Hydroxy acids and derivatives	Beta hydroxy acids and derivatives	Beta hydroxy acids and derivatives
N-Acetylalanine	C5H9NO3	131.13	2.15	"97-69-8"	KTHDTJVBEPMMGL-VKHMYHEASA-N	Organic compounds	Organic acids and derivatives	Carboxylic acids and derivatives	Amino acids, peptides, and analogues	N-acyl-L-alpha-amino acids
Isocitrate	C6H8O7	192.124	1.49	"320-77-4"	ODBLHEXUDAPZAU-UHFFFAOYSA-N	Organic compounds	Organic acids and derivatives	Carboxylic acids and derivatives	Tricarboxylic acids and derivatives	Tricarboxylic acids and derivatives
N-Acetyl-L-aspartate	C6H9NO5	175.139	1.65	"997-55-7"	OTCCIMWXFLJLIA-BYPYZUCNSA-N	Organic compounds	Organic acids and derivatives	Carboxylic acids and derivatives	Amino acids, peptides, and analogues	Aspartic acid and derivatives
N-Acetyl-L-methionine	C7H13NO3S	191.25	5.315	"65-82-7"	XUYPXLNMDZIRQH-LURJTMIESA-N	Organic compounds	Organic acids and derivatives	Carboxylic acids and derivatives	Amino acids, peptides, and analogues	Methionine and derivatives
Terephthalic acid	C8H6O4	166.13	5.801	"100-21-0"	KKEYFWRCBNTPAC-UHFFFAOYSA-N	Organic compounds	Organic acids and derivatives	Carboxylic acids and derivatives	Dicarboxylic acids and derivatives	Dicarboxylic acids and derivatives
2-Oxoadipic acid	C6H8O5	160.037	0.72	"3184-35-8"	FGSBNBBHOZHUBO-UHFFFAOYSA-N	Organic compounds	Organic acids and derivatives	Keto acids and derivatives	Medium-chain keto acids and derivatives	Medium-chain keto acids and derivatives
N-Acetylornithine	C7H14N2O3	174.2	0.896	"6205-08-9"	JRLGPAXAGHMNOL-UHFFFAOYSA-N	Organic compounds	Organic acids and derivatives	Carboxylic acids and derivatives	Amino acids, peptides, and analogues	N-acyl-alpha amino acids
Ureidosuccinic acid	C5H8N2O5	176.13	1.031	"923-37-5"	HLKXYZVTANABHZ-UHFFFAOYSA-N	Organic compounds	Organic acids and derivatives	Carboxylic acids and derivatives	Amino acids, peptides, and analogues	Aspartic acid and derivatives
L-Lactic acid	C3H6O3	90.08	1.487	"79-33-4"	JVTAAEKCZFNVCJ-UHFFFAOYSA-N	Organic compounds	Organic acids and derivatives	Hydroxy acids and derivatives	Alpha hydroxy acids and derivatives	Alpha hydroxy acids and derivatives
Succinic acid	C4H6O4	118.09	1.936	"110-15-6"	KDYFGRWQOYBRFD-UHFFFAOYSA-N	Organic compounds	Organic acids and derivatives	Carboxylic acids and derivatives	Dicarboxylic acids and derivatives	Dicarboxylic acids and derivatives
Malonic acid	C3H4O4	104.011	1.19	"141-82-2"	OFOBLEOULBTSOW-UHFFFAOYSA-N	Organic compounds	Organic acids and derivatives	Carboxylic acids and derivatives	Dicarboxylic acids and derivatives	Dicarboxylic acids and derivatives
cis-4-Hydroxy-D-proline	C5H9NO3	131.13	2.26	"2584-71-6"	PMMYEEVYMWASQN-QWWZWVQMSA-N	Organic compounds	Organic acids and derivatives	Carboxylic acids and derivatives	Amino acids, peptides, and analogues	Proline and derivatives
Ala-trp	C14H17N3O3	275.303	0.9	"16305-75-2"	WUGMRIBZSVSJNP-UFBFGSQYSA-N	Organic compounds	Organic acids and derivatives	Carboxylic acids and derivatives	Amino acids, peptides, and analogues	Dipeptides
deoxyribose-phosphate	C5H7O8P	226.08	0.97		IFEOFVMTGYNQIQ-UHFFFAOYSA-N	Organic compounds	Organic acids and derivatives	Organic phosphoric acids and derivatives	Not available	Organic phosphoric acids and derivatives
O-Phospho-L-Tyrosine	C9H12NO6P	261.168	0.94	"21820-51-9"	DCWXELXMIBXGTH-QMMMGPOBSA-N	Organic compounds	Organic acids and derivatives	Carboxylic acids and derivatives	Amino acids, peptides, and analogues	Phenylalanine and derivatives
O-Phosphorylethanolamine	C2H8NO4P	141.063	0.86	"1071-23-4"	SUHOOTKUPISOBE-UHFFFAOYSA-N	Organic compounds	Organic acids and derivatives	Organic phosphoric acids and derivatives	Phosphate esters	Phosphoethanolamines
Azetidine-2-carboxylic acid	C4H7NO2	101.1	0.86	"2517-04-6"	IADUEWIQBXOCDZ-UHFFFAOYSA-N	Organic compounds	Organic acids and derivatives	Carboxylic acids and derivatives	Amino acids, peptides, and analogues	Alpha amino acids
2-Amino-3-hydroxypropionic acid	C3H7NO3	105.09	0.83	"302-84-1"	MTCFGRXMJLQNBG-REOHCLBHSA-N	Organic compounds	Organic acids and derivatives	Carboxylic acids and derivatives	Amino acids, peptides, and analogues	Serine and derivatives
5-hydroxyhexanoic acid	C6H12O3	132.079	7.21	"185956-02-9"	IWHLYPDWHHPVAA-UHFFFAOYSA-N	Organic compounds	Organic acids and derivatives	Hydroxy acids and derivatives	Medium-chain hydroxy acids and derivatives	Medium-chain hydroxy acids and derivatives
Methylmalonate	C4H6O4	118.09	1.938	"516-05-2"	ZIYVHBGGAOATLY-UHFFFAOYSA-N	Organic compounds	Organic acids and derivatives	Carboxylic acids and derivatives	Dicarboxylic acids and derivatives	Dicarboxylic acids and derivatives
D-2-Hydroxypentanedioic acid	C5H6Na2O5	192.078	1.49	"103404-90-6"	LKZIEAUIOCGXBY-FONMRSAGSA-N	Organic compounds	Organic acids and derivatives	Carboxylic acids and derivatives	Amino acids, peptides, and analogues	Glutamic acid and derivatives
L-Pyroglutamic acid	C5H7NO3	129.11	1.689	"98-79-3"	ODHCTXKNWHHXJC-VKHMYHEASA-N	Organic compounds	Organic acids and derivatives	Carboxylic acids and derivatives	Amino acids, peptides, and analogues	Alpha amino acids and derivatives
Citric acid	C6H8O7	192.12	1.516	"77-92-9"	KRKNYBCHXYNGOX-UHFFFAOYSA-N	Organic compounds	Organic acids and derivatives	Carboxylic acids and derivatives	Tricarboxylic acids and derivatives	Tricarboxylic acids and derivatives
cis-Aconitic acid	C6H6O6	174.11	1.766	"585-84-2"	GTZCVFVGUGFEME-IWQZZHSRSA-N	Organic compounds	Organic acids and derivatives	Carboxylic acids and derivatives	Tricarboxylic acids and derivatives	Tricarboxylic acids and derivatives
N-Oleoyl Glycine	C20H37NO3	339.513	14.62	"2601-90-3"	DIOYAVUHUXAUPX-KHPPLWFESA-N	Organic compounds	Organic acids and derivatives	Carboxylic acids and derivatives	Amino acids, peptides, and analogues	N-acyl-alpha amino acids
N-Acetylphenylalanine	C11H13NO3	207.226	6.82	"2018-61-3"	CBQJSKKFNMDLON-JTQLQIEISA-N	Organic compounds	Organic acids and derivatives	Carboxylic acids and derivatives	Amino acids, peptides, and analogues	Phenylalanine and derivatives
D-Histidine	C6H9N3O2	155.155	0.81	"351-50-8"	HNDVDQJCIGZPNO-RXMQYKEDSA-N	Organic compounds	Organic acids and derivatives	Carboxylic acids and derivatives	Amino acids, peptides, and analogues	Histidine and derivatives
Aspartate	C4H7NO4	133.103	0.85	"617-45-8"	CKLJMWTZIZZHCS-REOHCLBHSA-N	Organic compounds	Organic acids and derivatives	Carboxylic acids and derivatives	Amino acids, peptides, and analogues	Aspartic acid and derivatives
Dl-Glutamic acid	C5H9NO4	147.129	0.87	"617-65-2"	OVBPIULPVIDEAO-LBPRGKRZSA-N	Organic compounds	Organic acids and derivatives	Carboxylic acids and derivatives	Amino acids, peptides, and analogues	Glutamic acid and derivatives
D-Lactic acid	C3H6O3	90.08	1.44	"10326-41-7"	JVTAAEKCZFNVCJ-UHFFFAOYSA-N	Organic compounds	Organic acids and derivatives	Hydroxy acids and derivatives	Alpha hydroxy acids and derivatives	Alpha hydroxy acids and derivatives
DL-o-Tyrosine	C9H11NO3	181.189	1.81	"2370-61-8"	WRFPVMFCRNYQNR-UHFFFAOYSA-N	Organic compounds	Organic acids and derivatives	Carboxylic acids and derivatives	Amino acids, peptides, and analogues	Phenylalanine and derivatives
Aminomalonic acid	C3H5NO4	119.022	0.88	"1068-84-4"	JINBYESILADKFW-UHFFFAOYSA-N	Organic compounds	Organic acids and derivatives	Carboxylic acids and derivatives	Amino acids, peptides, and analogues	Alpha amino acids
Diethyl phosphate	C4H11O4P	154	4.2	"598-02-7"	UCQFCFPECQILOL-UHFFFAOYSA-N	Organic compounds	Organic acids and derivatives	Organic phosphoric acids and derivatives	Phosphate esters	Dialkyl phosphates
Glycolic acid	C2H4O3	76.05	0.99	"79-14-1"	AEMRFAOFKBGASW-UHFFFAOYSA-N	Organic compounds	Organic acids and derivatives	Hydroxy acids and derivatives	Alpha hydroxy acids and derivatives	Alpha hydroxy acids and derivatives
Allysine	C6H11NO3	145.074	1.11	"1962-83-0"	GFXYTQPNNXGICT-UHFFFAOYSA-N	Organic compounds	Organic acids and derivatives	Carboxylic acids and derivatives	Amino acids, peptides, and analogues	Alpha amino acids
4-Hydroxyisoleucine	C6H13NO3	147.172	1.038	"781658-23-9"	OSCCDBFHNMXNME-DSDZBIDZSA-N	Organic compounds	Organic acids and derivatives	Carboxylic acids and derivatives	Amino acids, peptides, and analogues	Isoleucine and derivatives
L-Cycloserine	C3H6N2O2	102.09	0.8	"339-72-0"	DYDCUQKUCUHJBH-REOHCLBHSA-N	Organic compounds	Organic acids and derivatives	Carboxylic acids and derivatives	Amino acids, peptides, and analogues	Alpha amino acids and derivatives
D-Glutamic acid	C5H9NO4	147.129	2.31	"6893-26-1"	WHUUTDBJXJRKMK-VKHMYHEASA-N	Organic compounds	Organic acids and derivatives	Carboxylic acids and derivatives	Amino acids, peptides, and analogues	Glutamic acid and derivatives
Creatine	C4H9N3O2	131.133	1.95	"57-00-1"	CVSVTCORWBXHQV-UHFFFAOYSA-N	Organic compounds	Organic acids and derivatives	Carboxylic acids and derivatives	Amino acids, peptides, and analogues	Alpha amino acids and derivatives
3-Indoleacrylic acid	C11H9NO2	187.195	5.36	"1204-06-4"	DUIFVCFSAWHIOD-AATRIKPKSA-N	Organic compounds	Organic acids and derivatives	Carboxylic acids and derivatives	Amino acids, peptides, and analogues	N-acyl-alpha amino acids
L-Homoserine	C4H9NO3	119.119	1.9	"672-15-1"	UKAUYVFTDYCKQA-VKHMYHEASA-N	Organic compounds	Organic acids and derivatives	Carboxylic acids and derivatives	Amino acids, peptides, and analogues	L-alpha-amino acids
D-threo-Isocitric acid	C6H8O7	192.124	1.41	"6061-97-8"	ODBLHEXUDAPZAU-UHFFFAOYSA-N	Organic compounds	Organic acids and derivatives	Carboxylic acids and derivatives	Tricarboxylic acids and derivatives	Tricarboxylic acids and derivatives
Succinic anhydride	C4H4O3	100.073	0.88	"108-30-5"	RINCXYDBBGOEEQ-UHFFFAOYSA-N	Organic compounds	Organic acids and derivatives	Carboxylic acids and derivatives	Dicarboxylic acids and derivatives	Dicarboxylic acids and derivatives
Chicoric acid	C22H18O12	474.371	5.57	"70831-56-0"	YDDGKXBLOXEEMN-IABMMNSOSA-N	Organic compounds	Organic acids and derivatives	Carboxylic acids and derivatives	Tetracarboxylic acids and derivatives	Tetracarboxylic acids and derivatives
N-Acetyl-L-glutamic acid	C7H11NO5	189.166	1.81	"1188-37-0"	RFMMMVDNIPUKGG-YFKPBYRVSA-N	Organic compounds	Organic acids and derivatives	Carboxylic acids and derivatives	Amino acids, peptides, and analogues	Glutamic acid and derivatives
2-Aminoethanesulfonic acid	C2H7NO3S	125.015	1.04	"107-35-7"	XOAAWQZATWQOTB-UHFFFAOYSA-N	Organic compounds	Organic acids and derivatives	Organic sulfonic acids and derivatives	Organosulfonic acids and derivatives	Organosulfonic acids
Guanidinoethyl Sulfonate	C3H9N3O3S	167.187	1.03	"543-18-0"	JKLRIMRKZBSSED-UHFFFAOYSA-N	Organic compounds	Organic acids and derivatives	Organic sulfonic acids and derivatives	Organosulfonic acids and derivatives	Organosulfonic acids
Oxalacetic acid	C4H4O5	132.07	0.69	"328-42-7"	KHPXUQMNIQBQEV-UHFFFAOYSA-N	Organic compounds	Organic acids and derivatives	Keto acids and derivatives	Short-chain keto acids and derivatives	Short-chain keto acids and derivatives
L-Proline	C5H9NO2	115.131	0.94	"147-85-3"	ONIBWKKTOPOVIA-BYPYZUCNSA-N	Organic compounds	Organic acids and derivatives	Carboxylic acids and derivatives	Amino acids, peptides, and analogues	Proline and derivatives
Ala-Gln	C8H15N3O4	217.22	0.85	"39537-23-0"	HJCMDXDYPOUFDY-WHFBIAKZSA-N	Organic compounds	Organic acids and derivatives	Carboxylic acids and derivatives	Amino acids, peptides, and analogues	Peptides
4-Hydroxy-2-Oxoglutaric Acid	C5H6O6	162.098	0.7	"1187-99-1"	MOTOGHHLNTXPTI-UHFFFAOYSA-M	Organic compounds	Organic acids and derivatives	Keto acids and derivatives	Gamma-keto acids and derivatives	Gamma-keto acids and derivatives
beta-Hydroxyisobutyrate	C4H8O3	104.104	2.4	"2068-83-9"	WHBMMWSBFZVSSR-VKHMYHEASA-N	Organic compounds	Organic acids and derivatives	Hydroxy acids and derivatives	Beta hydroxy acids and derivatives	Beta hydroxy acids and derivatives
L-Threonine	C4H9NO3	119.119	0.888	"72-19-5"	AYFVYJQAPQTCCC-GBXIJSLDSA-N	Organic compounds	Organic acids and derivatives	Carboxylic acids and derivatives	Amino acids, peptides, and analogues	L-alpha-amino acids
L-Asparagine	C4H8N2O3	132.12	0.843	"70-47-3"	DCXYFEDJOCDNAF-REOHCLBHSA-N	Organic compounds	Organic acids and derivatives	Carboxylic acids and derivatives	Amino acids, peptides, and analogues	Asparagine and derivatives
L-Glutamine	C5H10N2O3	146.14	0.868	"56-85-9"	ZDXPYRJPNDTMRX-VKHMYHEASA-N	Organic compounds	Organic acids and derivatives	Carboxylic acids and derivatives	Amino acids, peptides, and analogues	L-alpha-amino acids
L-Cysteinesulfinic acid	C3H7NO4S	153.16	0.88	"1115-65-7"	ADVPTQAUNPRNPO-REOHCLBHSA-N	Organic compounds	Organic acids and derivatives	Carboxylic acids and derivatives	Amino acids, peptides, and analogues	L-alpha-amino acids
Glutaric Acid	C5H8O4	132.115	0.7	"110-94-1"	JFCQEDHGNNZCLN-UHFFFAOYSA-N	Organic compounds	Organic acids and derivatives	Carboxylic acids and derivatives	Dicarboxylic acids and derivatives	Dicarboxylic acids and derivatives
Fumaric Acid	C4H4O4	116.072	1.11	"110-17-8"	VZCYOOQTPOCHFL-OWOJBTEDSA-N	Organic compounds	Organic acids and derivatives	Carboxylic acids and derivatives	Dicarboxylic acids and derivatives	Dicarboxylic acids and derivatives
alpha-Ketoglutaric acid	C5H6O5	146.098	0.87	"328-50-7"	KPGXRSRHYNQIFN-UHFFFAOYSA-N	Organic compounds	Organic acids and derivatives	Keto acids and derivatives	Gamma-keto acids and derivatives	Gamma-keto acids and derivatives
3-Methyl-2-Oxobutanoic Acid	C5H8O3	116.115	1.05	"759-05-7"	TYEYBOSBBBHJIV-UHFFFAOYSA-N	Organic compounds	Organic acids and derivatives	Keto acids and derivatives	Short-chain keto acids and derivatives	Short-chain keto acids and derivatives
Pantetheine	C11H22N2O4S	278.13	5.84	"496-65-1"	ZNXZGRMVNNHPCA-VIFPVBQESA-N	Organic compounds	Organic acids and derivatives	Carboxylic acids and derivatives	Amino acids, peptides, and analogues	Beta amino acids and derivatives
Lactic acid	C3H6O3	90.078	1.48	"50-21-5"	JVTAAEKCZFNVCJ-UHFFFAOYSA-N	Organic compounds	Organic acids and derivatives	Hydroxy acids and derivatives	Alpha hydroxy acids and derivatives	Alpha hydroxy acids and derivatives
O-Phospho-L-serine	C3H8NO6P	185.072	1.03	"407-41-0"	BZQFBWGGLXLEPQ-REOHCLBHSA-N	Organic compounds	Organic acids and derivatives	Carboxylic acids and derivatives	Amino acids, peptides, and analogues	L-alpha-amino acids
Phosphoenolpyruvic acid	C3H5O6P	168.042	1.04		DTBNBXWJWCWCIK-UHFFFAOYSA-N	Organic compounds	Organic acids and derivatives	Organic phosphoric acids and derivatives	Phosphate esters	Phosphate esters
L(-)-Malic acid	C4H6O5	134.022	1.08	"636-61-3"	BJEPYKJPYRNKOW-UHFFFAOYSA-N	Organic compounds	Organic acids and derivatives	Hydroxy acids and derivatives	Beta hydroxy acids and derivatives	Beta hydroxy acids and derivatives
S-Methylglutathione	C11H19N3O6S	321.1	1.12	"2922-56-7"	QTQDDTSVRVWHMO-BQBZGAKWSA-N	Organic compounds	Organic acids and derivatives	Carboxylic acids and derivatives	Amino acids, peptides, and analogues	Oligopeptides
3-N-Methyl-L-histidine	C7H11N3O2	169.181	0.85	"368-16-1"	JDHILDINMRGULE-LURJTMIESA-N	Organic compounds	Organic acids and derivatives	Carboxylic acids and derivatives	Amino acids, peptides, and analogues	Histidine and derivatives
3-Hydroxypropanoic acid	C3H6O3	90.032	1.21	"503-66-2"	ALRHLSYJTWAHJZ-UHFFFAOYSA-N	Organic compounds	Organic acids and derivatives	Hydroxy acids and derivatives	Beta hydroxy acids and derivatives	Beta hydroxy acids and derivatives
5-oxoproline	C5H7NO3	129.043	1.63	"149-87-1"	ODHCTXKNWHHXJC-VKHMYHEASA-N	Organic compounds	Organic acids and derivatives	Carboxylic acids and derivatives	Amino acids, peptides, and analogues	Alpha amino acids and derivatives
Guanidineacetic acid	C3H7N3O2	117.054	1.13	"352-97-6"	BPMFZUMJYQTVII-UHFFFAOYSA-N	Organic compounds	Organic acids and derivatives	Carboxylic acids and derivatives	Amino acids, peptides, and analogues	Alpha amino acids and derivatives
L-Alanyl-L-leucine	C9H18N2O3	202.251	4.45	"3303-34-2"	RDIKFPRVLJLMER-BQBZGAKWSA-N	Organic compounds	Organic acids and derivatives	Carboxylic acids and derivatives	Amino acids, peptides, and analogues	Peptides
L-Saccharopine	C11H20N2O6	276.286	1.03	"997-68-2"	ZDGJAHTZVHVLOT-YUMQZZPRSA-N	Organic compounds	Organic acids and derivatives	Carboxylic acids and derivatives	Amino acids, peptides, and analogues	Glutamic acid and derivatives
Maleic acid	C4H4O4	116.011	0.96	"110-16-7"	VZCYOOQTPOCHFL-UPHRSURJSA-N	Organic compounds	Organic acids and derivatives	Carboxylic acids and derivatives	Dicarboxylic acids and derivatives	Dicarboxylic acids and derivatives
Chinese bittersweet alkaloid II	C18H33N3O3	339.47	6.13		UNQFHHAPQIDJED-AZZBFNOKSA-N	Organic compounds	Organic acids and derivatives	Carboxylic acids and derivatives	Amino acids, peptides, and analogues	Alpha amino acid esters
Sarcosine	C3H7NO2	89.093	0.9	"107-97-1"	FSYKKLYZXJSNPZ-UHFFFAOYSA-N	Organic compounds	Organic acids and derivatives	Carboxylic acids and derivatives	Amino acids, peptides, and analogues	Alpha amino acids
Aspartic Acid	C4H7NO4	133.103	0.84	"6899-03-2"	CKLJMWTZIZZHCS-REOHCLBHSA-N	Organic compounds	Organic acids and derivatives	Carboxylic acids and derivatives	Amino acids, peptides, and analogues	Aspartic acid and derivatives
Ala-gly	C5H10N2O3	146.144	0.84	"687-69-4"	CXISPYVYMQWFLE-VKHMYHEASA-N	Organic compounds	Organic acids and derivatives	Carboxylic acids and derivatives	Amino acids, peptides, and analogues	Dipeptides
Gly-Phe	C11H14N2O3	222.24	4.88	"3321-03-7"	JBCLFWXMTIKCCB-VIFPVBQESA-N	Organic compounds	Organic acids and derivatives	Carboxylic acids and derivatives	Amino acids, peptides, and analogues	Peptides
glutathione disulfide	C20H32N6O12S2	612.631	1.81	"27025-41-8"	YPZRWBKMTBYPTK-BJDJZHNGSA-N	Organic compounds	Organic acids and derivatives	Carboxylic acids and derivatives	Amino acids, peptides, and analogues	Peptides
Histidine	C6H9N3O2	155.15	0.81	"4998-57-6"	HNDVDQJCIGZPNO-YFKPBYRVSA-N	Organic compounds	Organic acids and derivatives	Carboxylic acids and derivatives	Amino acids, peptides, and analogues	Histidine and derivatives
Homocysteic acid	C4H9NO5S	183.18	1.83	"1001-13-4"	VBOQYPQEPHKASR-UHFFFAOYSA-N	Organic compounds	Organic acids and derivatives	Carboxylic acids and derivatives	Amino acids, peptides, and analogues	Alpha amino acids
Homoserine	C4H9NO3	119.119	0.9	"1927-25-9"	UKAUYVFTDYCKQA-VKHMYHEASA-N	Organic compounds	Organic acids and derivatives	Carboxylic acids and derivatives	Amino acids, peptides, and analogues	L-alpha-amino acids
N2-Acetyl-L-lysine	C8H16N2O3	188.224	1.03	"1946-82-3"	VEYYWZRYIYDQJM-ZETCQYMHSA-N	Organic compounds	Organic acids and derivatives	Carboxylic acids and derivatives	Amino acids, peptides, and analogues	N-acyl-alpha amino acids
N-Methyl-a-aminoisobutyric acid	C5H11NO2	117.146	1.22	"2566-34-9"	QCHPKSFMDHPSNR-UHFFFAOYSA-N	Organic compounds	Organic acids and derivatives	Carboxylic acids and derivatives	Amino acids, peptides, and analogues	Beta amino acids and derivatives
N-Acetyl-D-phenylalanine	C11H13NO3	207.226	4.1	"10172-89-1"	CBQJSKKFNMDLON-SNVBAGLBSA-N	Organic compounds	Organic acids and derivatives	Carboxylic acids and derivatives	Amino acids, peptides, and analogues	Phenylalanine and derivatives
N-acetylglycine	C4H7NO3	117.043	0.91	"543-24-8"	OKJIRPAQVSHGFK-UHFFFAOYSA-N	Organic compounds	Organic acids and derivatives	Carboxylic acids and derivatives	Amino acids, peptides, and analogues	N-acyl-alpha amino acids
Asp-glu	C9H14N2O7	262.217	0.96	"6157-06-8"	CKAJHWFHHFSCDT-UHFFFAOYSA-N	Organic compounds	Organic acids and derivatives	Carboxylic acids and derivatives	Amino acids, peptides, and analogues	Dipeptides
L-Hydroxylysine	C6H14N2O3	163.195	0.9	"1190-94-9"	YSMODUONRAFBET-UHNVWZDZSA-N	Organic compounds	Organic acids and derivatives	Carboxylic acids and derivatives	Amino acids, peptides, and analogues	L-alpha-amino acids
Dl-3-Hydroxynorvaline	C5H11NO3	133.146	0.85	"2280-42-4"	LGVJIYCMHMKTPB-UHFFFAOYSA-N	Organic compounds	Organic acids and derivatives	Carboxylic acids and derivatives	Amino acids, peptides, and analogues	Alpha amino acids
D-Homocysteine	C4H9NO2S	135.185	1.86	"454-28-4"	FFFHZYDWPBMWHY-GSVOUGTGSA-N	Organic compounds	Organic acids and derivatives	Carboxylic acids and derivatives	Amino acids, peptides, and analogues	D-alpha-amino acids
Cycloleucine	C6H11NO2	129.157	0.84	"52-52-8"	NILQLFBWTXNUOE-UHFFFAOYSA-N	Organic compounds	Organic acids and derivatives	Carboxylic acids and derivatives	Amino acids, peptides, and analogues	L-alpha-amino acids
Betaine	C5H11NO2	117.15	0.907	"107-43-7"	KWIUHFFTVRNATP-UHFFFAOYSA-N	Organic compounds	Organic acids and derivatives	Carboxylic acids and derivatives	Amino acids, peptides, and analogues	Alpha amino acids
N-Acetylputrescine	C6H14N2O	130.188	0.75	"18233-70-0"	KLZGKIDSEJWEDW-UHFFFAOYSA-N	Organic compounds	Organic acids and derivatives	Carboximidic acids and derivatives	Carboximidic acids	Carboximidic acids
N-Acetyl-L-valine	C7H13NO3	159.183	0.96	"96-81-1"	IHYJTAOFMMMOPX-LURJTMIESA-N	Organic compounds	Organic acids and derivatives	Carboxylic acids and derivatives	Amino acids, peptides, and analogues	Valine and derivatives
N1-Acetylspermine	C12H28N4O	244.377	0.88	"25593-72-0"	GUNURVWAJRRUAV-UHFFFAOYSA-N	Organic compounds	Organic acids and derivatives	Carboxylic acids and derivatives	Carboxylic acid derivatives	Acetamides
Dl-Alanyl-glycine	C5H10N2O3	146.144	0.84	"1188-01-8"	CXISPYVYMQWFLE-UHFFFAOYSA-N	Organic compounds	Organic acids and derivatives	Carboxylic acids and derivatives	Amino acids, peptides, and analogues	Dipeptides
DL-Leucine	C6H13NO2	131.173	2.3	"328-39-2"	ROHFNLRQFUQHCH-UHFFFAOYSA-N	Organic compounds	Organic acids and derivatives	Carboxylic acids and derivatives	Amino acids, peptides, and analogues	Leucine and derivatives
Dl-Norleucine	C6H13NO2	131.173	0.9	"616-06-8"	LRQKBLKVPFOOQJ-UHFFFAOYSA-N	Organic compounds	Organic acids and derivatives	Carboxylic acids and derivatives	Amino acids, peptides, and analogues	Alpha amino acids
Proline	C5H9NO2	115.131	0.96	"609-36-9"	ONIBWKKTOPOVIA-BYPYZUCNSA-N	Organic compounds	Organic acids and derivatives	Carboxylic acids and derivatives	Amino acids, peptides, and analogues	Proline and derivatives
Valine	C5H11NO2	117.146	1.09	"516-06-3"	KZSNJWFQEVHDMF-BYPYZUCNSA-N	Organic compounds	Organic acids and derivatives	Carboxylic acids and derivatives	Amino acids, peptides, and analogues	Valine and derivatives
Glutamine	C5H10N2O3	146.145	0.81	"585-21-7"	ZDXPYRJPNDTMRX-VKHMYHEASA-N	Organic compounds	Organic acids and derivatives	Carboxylic acids and derivatives	Amino acids, peptides, and analogues	L-alpha-amino acids
1-Methylhistidine	C7H11N3O2	169.18	0.84	"332-80-9"	BRMWTNUJHUMWMS-UHFFFAOYSA-N	Organic compounds	Organic acids and derivatives	Carboxylic acids and derivatives	Amino acids, peptides, and analogues	Histidine and derivatives
gamma-Glutamylglutamic acid	C10H16N2O7	276.243	1.05	"1116-22-9"	OWQDWQKWSLFFFR-WDSKDSINSA-N	Organic compounds	Organic acids and derivatives	Carboxylic acids and derivatives	Amino acids, peptides, and analogues	Glutamic acid and derivatives
Trimethyllysine	C9H21N2O2	189.275	1.03	"66989-56-8"	MXNRLFUSFKVQSK-QMMMGPOBSA-O	Organic compounds	Organic acids and derivatives	Carboxylic acids and derivatives	Amino acids, peptides, and analogues	L-alpha-amino acids
Pipecolic acid	C6H11NO2	129.16	1.042	"535-75-1"	HXEACLLIILLPRG-UHFFFAOYSA-N	Organic compounds	Organic acids and derivatives	Carboxylic acids and derivatives	Amino acids, peptides, and analogues	Alpha amino acids
L-Pipecolate	C6H11NO2	129.16	1.049	"3105-95-1"	HXEACLLIILLPRG-YFKPBYRVSA-N	Organic compounds	Organic acids and derivatives	Carboxylic acids and derivatives	Amino acids, peptides, and analogues	L-alpha-amino acids
Glutathione	C10H17N3O6S	307.32	1.51	"70-18-8"	RWSXRVCMGQZWBV-WDSKDSINSA-N	Organic compounds	Organic acids and derivatives	Carboxylic acids and derivatives	Amino acids, peptides, and analogues	Peptides
2-Aminoadipic acid	C6H11NO4	161.1	0.95	"1118-90-7"	OYIFNHCXNCRBQI-UHFFFAOYSA-N	Organic compounds	Organic acids and derivatives	Carboxylic acids and derivatives	Amino acids, peptides, and analogues	Alpha amino acids
N-p-Cinnamoylputrescine	C13H18N2O	218.29	13.23		ZMXDDKWLCZADIW-UHFFFAOYSA-N	Organic compounds	Organic acids and derivatives	Carboxylic acids and derivatives	Carboxylic acid derivatives	Tertiary carboxylic acid amides
Glycyl-L-leucine	C8H16N2O3	188.22	4.466	"869-19-2"	DKEXFJVMVGETOO-LURJTMIESA-N	Organic compounds	Organic acids and derivatives	Carboxylic acids and derivatives	Amino acids, peptides, and analogues	Peptides
L-Alanine	C3H7NO2	89.09	0.86	"56-41-7"	QNAYBMKLOCPYGJ-REOHCLBHSA-N	Organic compounds	Organic acids and derivatives	Carboxylic acids and derivatives	Amino acids, peptides, and analogues	Alanine and derivatives
L-aspartic Acid	C4H7NO4	133.1	0.86	"56-84-8"	CKLJMWTZIZZHCS-REOHCLBHSA-N	Organic compounds	Organic acids and derivatives	Carboxylic acids and derivatives	Amino acids, peptides, and analogues	Aspartic acid and derivatives
DL-Citrulline	C6H13N3O3	175.19	0.9	"627-77-0"	RHGKLRLOHDJJDR-UHFFFAOYSA-N	Organic compounds	Organic acids and derivatives	Carboxylic acids and derivatives	Amino acids, peptides, and analogues	Alpha amino acids
L-Hydroxyproline	C5H9NO3	131.13	0.88	"51-35-4"	PMMYEEVYMWASQN-DMTCNVIQSA-N	Organic compounds	Organic acids and derivatives	Carboxylic acids and derivatives	Amino acids, peptides, and analogues	Proline and derivatives
D-Proline	C5H9NO2	115.13	0.967	"344-25-2"	ONIBWKKTOPOVIA-SCSAIBSYSA-N	Organic compounds	Organic acids and derivatives	Carboxylic acids and derivatives	Amino acids, peptides, and analogues	Proline and derivatives
L-arginine	C6H14N4O2	174.2	0.794	"74-79-3"	ODKSFYDXXFIFQN-BYPYZUCNSA-N	Organic compounds	Organic acids and derivatives	Carboxylic acids and derivatives	Amino acids, peptides, and analogues	L-alpha-amino acids
L-cysteine	C3H7NO2S	121.16	0.88	"52-90-4"	XUJNEKJLAYXESH-REOHCLBHSA-N	Organic compounds	Organic acids and derivatives	Carboxylic acids and derivatives	Amino acids, peptides, and analogues	Cysteine and derivatives
Sodium Houttuyfonate	C14H27NaO5S	330.42	10.93	"1847-58-1"	UAJTZZNRJCKXJN-UHFFFAOYSA-M	Organic compounds	Organic acids and derivatives	Organic sulfonic acids and derivatives	Organosulfonic acids and derivatives	Organosulfonic acids
Glycine	C2H5NO2	75.07	0.88	"56-40-6"	DHMQDGOQFOQNFH-UHFFFAOYSA-N	Organic compounds	Organic acids and derivatives	Carboxylic acids and derivatives	Amino acids, peptides, and analogues	Alpha amino acids
4-Aminobutyric acid	C4H9NO2	103.12	0.864	"56-12-2"	BTCSSZJGUNDROE-UHFFFAOYSA-N	Organic compounds	Organic acids and derivatives	Carboxylic acids and derivatives	Amino acids, peptides, and analogues	Gamma amino acids and derivatives
isoleucine	C6H13NO2	131.17	2.11	"73-32-5"	AGPKZVBTJJNPAG-UHFFFAOYSA-N	Organic compounds	Organic acids and derivatives	Carboxylic acids and derivatives	Amino acids, peptides, and analogues	Isoleucine and derivatives
D-glutamine	C5H10N2O3	146.14	0.86	"5959-95-5"	ZDXPYRJPNDTMRX-GSVOUGTGSA-N	Organic compounds	Organic acids and derivatives	Carboxylic acids and derivatives	Amino acids, peptides, and analogues	D-alpha-amino acids
L-Citrulline	C6H13N3O3	175.19	0.89	"372-75-8"	RHGKLRLOHDJJDR-BYPYZUCNSA-N	Organic compounds	Organic acids and derivatives	Carboxylic acids and derivatives	Amino acids, peptides, and analogues	L-alpha-amino acids
L-Leucine	C6H13NO2	131.17	2.32	"61-90-5"	ROHFNLRQFUQHCH-YFKPBYRVSA-N	Organic compounds	Organic acids and derivatives	Carboxylic acids and derivatives	Amino acids, peptides, and analogues	Leucine and derivatives
L-Ornithine	C5H12N2O2	132.16	0.762	"70-26-8"	AHLPHDHHMVZTML-BYPYZUCNSA-N	Organic compounds	Organic acids and derivatives	Carboxylic acids and derivatives	Amino acids, peptides, and analogues	L-alpha-amino acids
2-Aminoethylphosphonate	C2H8NO3P	125.064	6.47	"2041-14-7"	QQVDJLLNRSOCEL-UHFFFAOYSA-N	Organic compounds	Organic acids and derivatives	Organic phosphonic acids and derivatives	Organic phosphonic acids	Organic phosphonic acids
D-Serine	C3H7NO3	105.09	0.851	"312-84-5"	MTCFGRXMJLQNBG-UWTATZPHSA-N	Organic compounds	Organic acids and derivatives	Carboxylic acids and derivatives	Amino acids, peptides, and analogues	Serine and derivatives
L-Leucyl-L-alanine	C9H18N2O3	202.25	3	"7298-84-2"	HSQGMTRYSIHDAC-BQBZGAKWSA-N	Organic compounds	Organic acids and derivatives	Carboxylic acids and derivatives	Amino acids, peptides, and analogues	Peptides
L-Dihydroorotic acid	C5H6N2O4	158.112	0.92	"5988-19-2"	UFIVEPVSAGBUSI-REOHCLBHSA-N	Organic compounds	Organic acids and derivatives	Carboxylic acids and derivatives	Amino acids, peptides, and analogues	Alpha amino acids and derivatives
beta-Alanine	C3H7NO2	89.093	0.8	"107-95-9"	UCMIRNVEIXFBKS-UHFFFAOYSA-N	Organic compounds	Organic acids and derivatives	Carboxylic acids and derivatives	Amino acids, peptides, and analogues	Beta amino acids and derivatives
D-Threonine	C4H9NO3	119.119	0.86	"632-20-2"	AYFVYJQAPQTCCC-STHAYSLISA-N	Organic compounds	Organic acids and derivatives	Carboxylic acids and derivatives	Amino acids, peptides, and analogues	D-alpha-amino acids
D-Phenylalanine	C9H11NO2	165.19	4.106	"673-06-3"	COLNVLDHVKWLRT-MRVPVSSYSA-N	Organic compounds	Organic acids and derivatives	Carboxylic acids and derivatives	Amino acids, peptides, and analogues	Phenylalanine and derivatives
D-2-Aminobutyric acid	C4H9NO2	103.12	0.947	"2623-91-8"	BTCSSZJGUNDROE-UHFFFAOYSA-N	Organic compounds	Organic acids and derivatives	Carboxylic acids and derivatives	Amino acids, peptides, and analogues	Gamma amino acids and derivatives
DL-Norvaline	C5H11NO2	117.15	1.068	"760-78-1"	SNDPXSYFESPGGJ-UHFFFAOYSA-N	Organic compounds	Organic acids and derivatives	Carboxylic acids and derivatives	Amino acids, peptides, and analogues	Alpha amino acids
L-serine	C3H7NO3	105.093	0.846	"56-45-1"	MTCFGRXMJLQNBG-REOHCLBHSA-N	Organic compounds	Organic acids and derivatives	Carboxylic acids and derivatives	Amino acids, peptides, and analogues	Serine and derivatives
L-Valine	C5H11NO2	117.146	1.2	"72-18-4"	KZSNJWFQEVHDMF-BYPYZUCNSA-N	Organic compounds	Organic acids and derivatives	Carboxylic acids and derivatives	Amino acids, peptides, and analogues	Valine and derivatives
2,6-Diaminooimelic Acid	C7H14N2O4	190.197	0.94	"583-93-7"	JVTAAEKCZFNVCJ-UHFFFAOYSA-N	Organic compounds	Organic acids and derivatives	Hydroxy acids and derivatives	Alpha hydroxy acids and derivatives	Alpha hydroxy acids and derivatives
Phenylacetylglutamine	C13H16N2O4	264.277	0.94	"28047-15-6"	JFLIEFSWGNOPJJ-JTQLQIEISA-N	Organic compounds	Organic acids and derivatives	Carboxylic acids and derivatives	Amino acids, peptides, and analogues	N-acyl-alpha amino acids
Urea	CH4N2O	60.055	0.93	"57-13-6"	XSQUKJJJFZCRTK-UHFFFAOYSA-N	Organic compounds	Organic acids and derivatives	Organic carbonic acids and derivatives	Ureas	Ureas
Lysine butyrate	C10H22N2O4	234.1	0.89	"80407-71-2"	RAQUISHGVNOAMH-JEDNCBNOSA-N	Organic compounds	Organic acids and derivatives	Carboxylic acids and derivatives	Amino acids, peptides, and analogues	L-alpha-amino acids
Alanine	C3H7NO2	89.094	0.86	"338-69-2"	QNAYBMKLOCPYGJ-REOHCLBHSA-N	Organic compounds	Organic acids and derivatives	Carboxylic acids and derivatives	Amino acids, peptides, and analogues	Alanine and derivatives
Nepsilon-Acetyl-L-lysine	C8H16N2O3	188.22	1.304	"692-04-6"	DTERQYGMUDWYAZ-ZETCQYMHSA-N	Organic compounds	Organic acids and derivatives	Carboxylic acids and derivatives	Amino acids, peptides, and analogues	L-alpha-amino acids
N-Methylsarcosine	C4H9NO2	103.12	0.9	"1118-68-9"	FFDGPVCHZBVARC-UHFFFAOYSA-N	Organic compounds	Organic acids and derivatives	Carboxylic acids and derivatives	Amino acids, peptides, and analogues	Alpha amino acids
3-Amino-2-methylpropanoic acid	C4H9NO2	103.12	0.931	"144-90-1"	QCHPKSFMDHPSNR-UHFFFAOYSA-N	Organic compounds	Organic acids and derivatives	Carboxylic acids and derivatives	Amino acids, peptides, and analogues	Beta amino acids and derivatives
H-Gly-Pro-OH	C7H12N2O3	172.18	1.035	"704-15-4"	KZNQNBZMBZJQJO-YFKPBYRVSA-N	Organic compounds	Organic acids and derivatives	Carboxylic acids and derivatives	Amino acids, peptides, and analogues	Dipeptides
L-Homocitrulline	C7H15N3O3	189.21	0.972	"1190-49-4"	XIGSAGMEBXLVJJ-YFKPBYRVSA-N	Organic compounds	Organic acids and derivatives	Carboxylic acids and derivatives	Amino acids, peptides, and analogues	L-alpha-amino acids
L-Glutamic acid	C5H9NO4	147.13	0.886	"56-86-0"	WHUUTDBJXJRKMK-VKHMYHEASA-N	Organic compounds	Organic acids and derivatives	Carboxylic acids and derivatives	Amino acids, peptides, and analogues	Glutamic acid and derivatives
H-Abu-OH	C4H9NO2	103.12	0.947	"1492-24-6"	QWCKQJZIFLGMSD-VKHMYHEASA-N	Organic compounds	Organic acids and derivatives	Carboxylic acids and derivatives	Amino acids, peptides, and analogues	L-alpha-amino acids
Cocamidopropyl betaine	C19H38N2O3	342.1	9.91	"86438-79-1"	MRUAUOIMASANKQ-UHFFFAOYSA-N	Organic compounds	Organic acids and derivatives	Carboxylic acids and derivatives	Amino acids, peptides, and analogues	Alpha amino acids
trans-3-Hydroxy-L-proline	C5H9NO3	131.13	2.14	"4298-08-2"	BJBUEDPLEOHJGE-IMJSIDKUSA-N	Organic compounds	Organic acids and derivatives	Carboxylic acids and derivatives	Amino acids, peptides, and analogues	Proline and derivatives
Val-Ser	C8H16N2O4	204.224	1.01	"13588-94-8"	STTYIMSDIYISRG-WDSKDSINSA-N	Organic compounds	Organic acids and derivatives	Carboxylic acids and derivatives	Amino acids, peptides, and analogues	Dipeptides
4-Acetamidobutyric Acid	C6H11NO3	145.156	1.03	"3025-96-5"	UZTFMUBKZQVKLK-UHFFFAOYSA-N	Organic compounds	Organic acids and derivatives	Carboxylic acids and derivatives	Amino acids, peptides, and analogues	Gamma amino acids and derivatives
Stachydrine	C7H13NO2	143.18	1.008	"471-87-4"	CMUNUTVVOOHQPW-LURJTMIESA-N	Organic compounds	Organic acids and derivatives	Carboxylic acids and derivatives	Amino acids, peptides, and analogues	Proline and derivatives
5-Aminovaleric acid	C5H11NO2	117.079	18.27	"660-88-8"	JJMDCOVWQOJGCB-UHFFFAOYSA-N	Organic compounds	Organic acids and derivatives	Carboxylic acids and derivatives	Amino acids, peptides, and analogues	Delta amino acids and derivatives
Asp-phe	C13H16N2O5	280.106	5.12	"13433-09-5"	YZQCXOFQZKCETR-UWVGGRQHSA-N	Organic compounds	Organic acids and derivatives	Carboxylic acids and derivatives	Amino acids, peptides, and analogues	Peptides
Oxidized glutathione	C20H32N6O12S2	630.646	1.06	"121-24-4"	YPZRWBKMTBYPTK-BJDJZHNGSA-N	Organic compounds	Organic acids and derivatives	Carboxylic acids and derivatives	Amino acids, peptides, and analogues	Peptides
Glu-Glu	C10H14N2O7	276.243	0.99	"3929-61-1"	KOSRFJWDECSPRO-WDSKDSINSA-N	Organic compounds	Organic acids and derivatives	Carboxylic acids and derivatives	Amino acids, peptides, and analogues	Dipeptides
DL-Glutamine	C5H10N2O3	146.14	0.84	"6899-04-3"	ZDXPYRJPNDTMRX-UHFFFAOYSA-N	Organic compounds	Organic acids and derivatives	Carboxylic acids and derivatives	Amino acids, peptides, and analogues	Alpha amino acids
VitaMin U	C6H14ClNO2S	199.7	0.75	"3493-12-7"	MYGVPKMVGSXPCQ-JEDNCBNOSA-N	Organic compounds	Organic acids and derivatives	Carboxylic acids and derivatives	Amino acids, peptides, and analogues	Methionine and derivatives
L-lysine	C6H14N2O2	146.19	0.74	"56-87-1"	KDXKERNSBIXSRK-YFKPBYRVSA-N	Organic compounds	Organic acids and derivatives	Carboxylic acids and derivatives	Amino acids, peptides, and analogues	L-alpha-amino acids
Viscumamide	C30H55N5O5	565.79	6.83		KACXIDDXMHJUSH-UHFFFAOYSA-N	Organic compounds	Organic acids and derivatives	Carboxylic acids and derivatives	Amino acids, peptides, and analogues	Oligopeptides
L-Homocystine	C8H16N2O4S2	268.354	2.5	"626-72-2"	ZTVZLYBCZNMWCF-WDSKDSINSA-N	Organic compounds	Organic acids and derivatives	Carboxylic acids and derivatives	Amino acids, peptides, and analogues	L-alpha-amino acids
Diethyl glutarate	C9H16O4	188.105	0.67	"818-38-2"	ZSANYRMTSBBUCA-UHFFFAOYSA-N	Organic compounds	Organic acids and derivatives	Keto acids and derivatives	Beta-keto acids and derivatives	Beta-keto acids and derivatives
SDMA	C8H18N4O2	202.25	0.913	"30344-00-4"	HVPFXCBJHIIJGS-LURJTMIESA-N	Organic compounds	Organic acids and derivatives	Carboxylic acids and derivatives	Amino acids, peptides, and analogues	Arginine and derivatives
5-Aminolevulinic acid	C5H9NO3	131.13	0.872	"106-60-5"	ZGXJTSGNIOSYLO-UHFFFAOYSA-N	Organic compounds	Organic acids and derivatives	Keto acids and derivatives	Gamma-keto acids and derivatives	Gamma-keto acids and derivatives
Palmitoylethanolamide	C18H37NO2	299.492	14.41	"544-31-0"	HXYVTAGFYLMHSO-UHFFFAOYSA-N	Organic compounds	Organic acids and derivatives	Carboximidic acids and derivatives	Carboximidic acids	Carboximidic acids
Phe-Pro	C14H18N2O3	262.304	5.58	"7669-65-0"	WEQJQNWXCSUVMA-RYUDHWBXSA-N	Organic compounds	Organic acids and derivatives	Carboxylic acids and derivatives	Amino acids, peptides, and analogues	Dipeptides
gamma-Glu-Leu	C11H20N2O5	260.287	5.17	"2566-39-4"	MYFMARDICOWMQP-YUMQZZPRSA-N	Organic compounds	Organic acids and derivatives	Carboxylic acids and derivatives	Amino acids, peptides, and analogues	Dipeptides
N-Acetyl-L-leucine	C8H15NO3	173.21	1.04	"1188-21-2"	WXNXCEHXYPACJF-ZETCQYMHSA-N	Organic compounds	Organic acids and derivatives	Carboxylic acids and derivatives	Amino acids, peptides, and analogues	Leucine and derivatives
2-Phenylglycine	C8H9NO2	151.163	2.78	"2835-06-5"	ZGUNAGUHMKGQNY-UHFFFAOYSA-N	Organic compounds	Organic acids and derivatives	Carboxylic acids and derivatives	Amino acids, peptides, and analogues	Alpha amino acids
N-Acetyl-Dl-glutamic acid	C7H11NO5	189.166	1.84	"5817-08-3"	RFMMMVDNIPUKGG-UHFFFAOYSA-N	Organic compounds	Organic acids and derivatives	Carboxylic acids and derivatives	Amino acids, peptides, and analogues	Glutamic acid and derivatives
N-Acetyl-L-histidine	C8H11N3O3	197.191	1	"2497-02-1"	KBOJOGQFRVVWBH-ZETCQYMHSA-N	Organic compounds	Organic acids and derivatives	Carboxylic acids and derivatives	Amino acids, peptides, and analogues	Histidine and derivatives
(5-L-Glutamyl)-L-amino acid	C8H14N2O5	218.09	1.01	"5875-41-2"	RITKHVBHSGLULN-WHFBIAKZSA-N	Organic compounds	Organic acids and derivatives	Carboxylic acids and derivatives	Amino acids, peptides, and analogues	N-acyl-alpha amino acids
DL-threo-beta-Methylaspartic acid	C5H9NO4	147.129	0.89		LXRUAYBIUSUULX-UHFFFAOYSA-N	Organic compounds	Organic acids and derivatives	Carboxylic acids and derivatives	Amino acids, peptides, and analogues	Alpha amino acids
Dl-2-Aminooctanoic Acid	C8H17NO2	159.226	1.23	"644-90-6"	AKVBCGQVQXPRLD-UHFFFAOYSA-N	Organic compounds	Organic acids and derivatives	Carboxylic acids and derivatives	Amino acids, peptides, and analogues	Alpha amino acids
S-Methyl-L-cysteine	C4H9NO2S	135.185	1.04	"1187-84-4"	IDIDJDIHTAOVLG-VKHMYHEASA-N	Organic compounds	Organic acids and derivatives	Carboxylic acids and derivatives	Amino acids, peptides, and analogues	L-cysteine-S-conjugates
O-Acetyl-L-homoserine	C6H11NO4	197.617	1	"250736-84-6"	FCXZBWSIAGGPCB-YFKPBYRVSA-N	Organic compounds	Organic acids and derivatives	Carboxylic acids and derivatives	Amino acids, peptides, and analogues	L-alpha-amino acids
Nicotianamine	C12H21N3O6	303.312	0.86	"34441-14-0"	KRGPXXHMOXVMMM-CIUDSAMLSA-N	Organic compounds	Organic acids and derivatives	Carboxylic acids and derivatives	Amino acids, peptides, and analogues	L-alpha-amino acids
trans-Aconitic acid	C6H6O6	174.016	10.95	"4023-65-8"	GTZCVFVGUGFEME-HNQUOIGGSA-N	Organic compounds	Organic acids and derivatives	Carboxylic acids and derivatives	Tricarboxylic acids and derivatives	Tricarboxylic acids and derivatives
D-Asparagine	C4H8N2O3	132.118	0.96	"2058-58-4"	DCXYFEDJOCDNAF-UWTATZPHSA-N	Organic compounds	Organic acids and derivatives	Carboxylic acids and derivatives	Amino acids, peptides, and analogues	Asparagine and derivatives
Lysine	C6H14N2O2	146.188	0.85	"70-54-2"	KDXKERNSBIXSRK-YFKPBYRVSA-N	Organic compounds	Organic acids and derivatives	Carboxylic acids and derivatives	Amino acids, peptides, and analogues	L-alpha-amino acids
D-(+)-Octopine	C9H18N4O4	246.264	0.73	"34522-32-2"	IMXSCCDUAFEIOE-RITPCOANSA-N	Organic compounds	Organic acids and derivatives	Carboxylic acids and derivatives	Amino acids, peptides, and analogues	Arginine and derivatives
Leucine	C6H13NO2	131.175	2.1	"26782-71-8"	ROHFNLRQFUQHCH-UHFFFAOYSA-N	Organic compounds	Organic acids and derivatives	Carboxylic acids and derivatives	Amino acids, peptides, and analogues	Leucine and derivatives
1-Aminocyclopropanecarboxylic acid	C4H7NO2	101.1	0.894	"22059-21-8"	PAJPWUMXBYXFCZ-UHFFFAOYSA-N	Organic compounds	Organic acids and derivatives	Carboxylic acids and derivatives	Amino acids, peptides, and analogues	Alpha amino acids
Homocysteine	C4H9NO2S	135.185	0.84	"454-29-5"	FFFHZYDWPBMWHY-UHFFFAOYSA-N	Organic compounds	Organic acids and derivatives	Carboxylic acids and derivatives	Amino acids, peptides, and analogues	L-alpha-amino acids
L-Methionine	C5H11NO2S	149.212	1.38	"63-68-3"	FFEARJCKVFRZRR-BYPYZUCNSA-N	Organic compounds	Organic acids and derivatives	Carboxylic acids and derivatives	Amino acids, peptides, and analogues	Methionine and derivatives
S-Sulfo-L-cysteine	C3H7NO5S2	201.221	0.98	"1637-71-4"	NOKPBJYHPHHWAN-REOHCLBHSA-N	Organic compounds	Organic acids and derivatives	Carboxylic acids and derivatives	Amino acids, peptides, and analogues	S-sulfo-L-cysteines
L-Phenylalanine	C9H11NO2	165.19	4.108	"63-91-2"	COLNVLDHVKWLRT-QMMMGPOBSA-N	Organic compounds	Organic acids and derivatives	Carboxylic acids and derivatives	Amino acids, peptides, and analogues	Phenylalanine and derivatives
Choline bitartrate	C9H19NO7	253.25	0.97	"87-67-2"	QWJSAWXRUVVRLH-UHFFFAOYSA-M	Organic compounds	Organic nitrogen compounds	Organonitrogen compounds	Quaternary ammonium salts	Cholines
Spermidine	C7H19N3	145.246	0.68	"124-20-9"	ATHGHQPFGPMSJY-UHFFFAOYSA-N	Organic compounds	Organic nitrogen compounds	Organonitrogen compounds	Amines	Dialkylamines
Histamine	C5H9N3	111.145	1.04	"51-45-6"	NTYJJOPFIAHURM-UHFFFAOYSA-N	Organic compounds	Organic nitrogen compounds	Organonitrogen compounds	Amines	2-arylethylamines
Tetraethylammonium fluoride	C8H20FN	149.25	1.04	"665-46-3"	QSUJAUYJBJRLKV-UHFFFAOYSA-M	Organic compounds	Organic nitrogen compounds	Organonitrogen compounds	Quaternary ammonium salts	Tetraalkylammonium salts
Agmatine	C5H14N4	130.1	0.92	"306-60-5"	QYPPJABKJHAVHS-UHFFFAOYSA-N	Organic compounds	Organic nitrogen compounds	Organonitrogen compounds	Guanidines	Guanidines
Histidinol	C6H11N3O	141.1	0.72	"4836-52-6"	FRCAFNBBXRWXQA-XRIGFGBMSA-N	Organic compounds	Organic nitrogen compounds	Organonitrogen compounds	Amines	Aralkylamines
Cyclen	C8H20N4	172.27	0.71	"294-90-6"	QBPPRVHXOZRESW-UHFFFAOYSA-N	Organic compounds	Organic nitrogen compounds	Organonitrogen compounds	Amines	Dialkylamines
4-D-Hydroxysphinganine	C18H39NO3	317.507	9.54	"554-62-1"	AERBNCYCJBRYDG-KSZLIROESA-N	Organic compounds	Organic nitrogen compounds	Organonitrogen compounds	Amines	1,3-aminoalcohols
O-Phosphocholine	C5H15ClNO4P	219.604	0.87	"107-73-3"	YHHSONZFOIEMCP-UHFFFAOYSA-O	Organic compounds	Organic nitrogen compounds	Organonitrogen compounds	Quaternary ammonium salts	Phosphocholines
Diethanolamine	C4H11NO2	105.136	0.84	"111-42-2"	ZBCBWPMODOFKDW-UHFFFAOYSA-N	Organic compounds	Organic nitrogen compounds	Organonitrogen compounds	Amines	1,2-aminoalcohols
2-Amino-1,3,4-tetradecanetriol	C14H31NO3	261.4	1.18		QDBLJDVWLXPWOQ-UHFFFAOYSA-N	Organic compounds	Organic nitrogen compounds	Organonitrogen compounds	Amines	1,3-aminoalcohols
N-Lauryldiethanolamine	C16H35NO2	273.455	9.62	"1541-67-9"	NKFNBVMJTSYZDV-UHFFFAOYSA-N	Organic compounds	Organic nitrogen compounds	Organonitrogen compounds	Amines	1,2-aminoalcohols
Methylguanidine	C2H7N3	73.0971	0.84	"471-29-4"	VJQCNCOGZPSOQZ-UHFFFAOYSA-N	Organic compounds	Organic nitrogen compounds	Organonitrogen compounds	Guanidines	Guanidines
D-(+)-Cellobiose	C12H22O11	342.3	0.91	"528-50-7"	GUBGYTABKSRVRQ-QRZGKKJRSA-N	Organic compounds	Organic oxygen compounds	Organooxygen compounds	Carbohydrates and carbohydrate conjugates	O-glycosyl compounds
1,6-Anhydro-beta-D-Glucopyranose	C6H10O5	162.141	2.3	"498-07-7"	WQZGKKKJIJFFOK-VFUOTHLCSA-N	Organic compounds	Organic oxygen compounds	Organooxygen compounds	Carbohydrates and carbohydrate conjugates	Hexoses
6-Sialyllactose	C23H39NO19	633.551	0.73	"35890-39-2"	VMWYCXKMRSTDSP-GIGDJUIZSA-N	Organic compounds	Organic oxygen compounds	Organooxygen compounds	Carbohydrates and carbohydrate conjugates	N-acylneuraminic acids
Sucralose	C12H19Cl3O8	397.634	1.1	"56038-13-2"	BAQAVOSOZGMPRM-QBMZZYIRSA-N	Organic compounds	Organic oxygen compounds	Organooxygen compounds	Carbohydrates and carbohydrate conjugates	C-glycosyl compounds
Sinapic acid-O-glucoside			5.9		KKLWTTVTWMTNBP-KYXYLJOWSA-N	Organic compounds	Organic oxygen compounds	Organooxygen compounds	Carbohydrates and carbohydrate conjugates	Phenolic glycosides
Sinapaldehyde glucoside	C17H22O9	370.351	1.03	"154461-65-1"	OYTCTPHTVUEGCL-GCPOEHJPSA-N	Organic compounds	Organic oxygen compounds	Organooxygen compounds	Carbohydrates and carbohydrate conjugates	Phenolic glycosides
Mannitol	C6H14O6	182.173	0.88	"69-65-8"	FBPFZTCFMRRESA-KVTDHHQDSA-N	Organic compounds	Organic oxygen compounds	Organooxygen compounds	Carbohydrates and carbohydrate conjugates	Sugar alcohols
Shikimic Acid	C7H10O5	174.15	1.038	"138-59-0"	JXOHGGNKMLTUBP-HSUXUTPPSA-N	Organic compounds	Organic oxygen compounds	Organooxygen compounds	Alcohols and polyols	Shikimic acids and derivatves
Maltotetraose	C24H42O21	666.578	0.996	"34612-38-9"	LUEWUZLMQUOBSB-ZLBHSGTGSA-N	Organic compounds	Organic oxygen compounds	Organooxygen compounds	Carbohydrates and carbohydrate conjugates	Oligosaccharides
Orcinol glucoside	C13H18O7	286.28	9.914	"21082-33-7"	YTXIGTCAQNODGD-UJPOAAIJSA-N	Organic compounds	Organic oxygen compounds	Organooxygen compounds	Carbohydrates and carbohydrate conjugates	Phenolic glycosides
Melibiose	C12H22O11	342.3	0.96	"585-99-9"	DLRVVLDZNNYCBX-ABXHMFFYSA-N	Organic compounds	Organic oxygen compounds	Organooxygen compounds	Carbohydrates and carbohydrate conjugates	O-glycosyl compounds
D-Panthotenate	C9H17NO5	219.235	4.59	"79-83-4"	SNPLKNRPJHDVJA-ZETCQYMHSA-N	Organic compounds	Organic oxygen compounds	Organooxygen compounds	Alcohols and polyols	Secondary alcohols
Parishin B	C32H40O19	728.649	5.829	"174972-79-3"	UNLDMOJTKKEMOG-IWOWLDPGSA-N	Organic compounds	Organic oxygen compounds	Organooxygen compounds	Carbohydrates and carbohydrate conjugates	Phenolic glycosides
Tartaric acid	C4H6O6	150.09	1.008	"87-69-4"	FEWJPZIEWOKRBE-UHFFFAOYSA-N	Organic compounds	Organic oxygen compounds	Organooxygen compounds	Carbohydrates and carbohydrate conjugates	Sugar acids and derivatives
Ribose 1-phosphate	C5H11O8P	230.11	0.9	"14075-00-4"	PPQRONHOSHZGFQ-LMVFSUKVSA-N	Organic compounds	Organic oxygen compounds	Organooxygen compounds	Carbohydrates and carbohydrate conjugates	Pentose phosphates
s7p	C7H13BaO10P	425.473	0.87	"2646-35-7"	RKCHIPUTSFLEHR-BNWJMWRWSA-N	Organic compounds	Organic oxygen compounds	Organooxygen compounds	Carbohydrates and carbohydrate conjugates	C-glycosyl compounds
Ribitol	C5H12O5	152.15	0.927	"488-81-3"	HEBKCHPVOIAQTA-NGQZWQHPSA-N	Organic compounds	Organic oxygen compounds	Organooxygen compounds	Carbohydrates and carbohydrate conjugates	Sugar alcohols
L-Sorbose	C6H12O6	180.16	0.89	"87-79-6"	LKDRXBCSQODPBY-AMVSKUEXSA-N	Organic compounds	Organic oxygen compounds	Organooxygen compounds	Carbohydrates and carbohydrate conjugates	Monosaccharides
alpha,alpha-Trehalose	C12H22O11	342.296	0.962	"99-20-7"	HDTRYLNUVZCQOY-LIZSDCNHSA-N	Organic compounds	Organic oxygen compounds	Organooxygen compounds	Carbohydrates and carbohydrate conjugates	O-glycosyl compounds
Sesamoside	C17H24O12	420.365	5.031	"117479-87-5"	XZVXEPPPQBLGMQ-HISQCTEXSA-N	Organic compounds	Organic oxygen compounds	Organooxygen compounds	Carbohydrates and carbohydrate conjugates	O-glycosyl compounds
D-3-Phosphoglyceric acid	C3H5H2O7P	230.021	0.95	"80731-10-8"	OSJPPGNTCRNQQC-UHFFFAOYSA-N	Organic compounds	Organic oxygen compounds	Organooxygen compounds	Carbohydrates and carbohydrate conjugates	Sugar acids and derivatives
D-Mannose 6-phosphate	C6H13O9P	260.136	0.87	"723729-16-6"	NBSCHQHZLSJFNQ-PQMKYFCFSA-N	Organic compounds	Organic oxygen compounds	Organooxygen compounds	Carbohydrates and carbohydrate conjugates	Hexose phosphates
Lactose	C12H22O11	342.3	0.911	"63-42-3"	GUBGYTABKSRVRQ-QKKXKWKRSA-N	Organic compounds	Organic oxygen compounds	Organooxygen compounds	Carbohydrates and carbohydrate conjugates	O-glycosyl compounds
alpha-D-Glucose	C6H12O6	180.16	0.912	"492-62-6"	WQZGKKKJIJFFOK-DVKNGEFBSA-N	Organic compounds	Organic oxygen compounds	Organooxygen compounds	Carbohydrates and carbohydrate conjugates	Hexoses
L-Arabinitol	C5H12O5	152.15	0.925	"7643-75-6"	HEBKCHPVOIAQTA-IMJSIDKUSA-N	Organic compounds	Organic oxygen compounds	Organooxygen compounds	Carbohydrates and carbohydrate conjugates	Sugar alcohols
D-Ribose 5-phosphate	C5H11O8P	230.11	0.89	"3615-55-2"	KTVPXOYAKDPRHY-SOOFDHNKSA-N	Organic compounds	Organic oxygen compounds	Organooxygen compounds	Carbohydrates and carbohydrate conjugates	Pentose phosphates
D-Glucopyranose	C6H12O6	180.156	0.87	"28905-12-6"	WQZGKKKJIJFFOK-GASJEMHNSA-N	Organic compounds	Organic oxygen compounds	Organooxygen compounds	Carbohydrates and carbohydrate conjugates	Hexoses
D-Glucarate	C6H10O8	210.139	0.82	"87-73-0"	DSLZVSRJTYRBFB-LLEIAEIESA-L	Organic compounds	Organic oxygen compounds	Organooxygen compounds	Carbohydrates and carbohydrate conjugates	Glucuronic acid derivatives
D-Gluconic acid	C6H12O7	196.155	0.91	"526-95-4"	PHOQVHQSTUBQQK-SQOUGZDYSA-N	Organic compounds	Organic oxygen compounds	Organooxygen compounds	Carbohydrates and carbohydrate conjugates	Gluconolactones
Dihydroxyacetone phosphate	C3H7O6P	170.058	0.9	"57-04-5"	GNGACRATGGDKBX-UHFFFAOYSA-N	Organic compounds	Organic oxygen compounds	Organooxygen compounds	Carbohydrates and carbohydrate conjugates	Monosaccharide phosphates
2'-Hydroxyacetophenone	C8H8O2	136.148	18.287	"118-93-4"	JECYUBVRTQDVAT-UHFFFAOYSA-N	Organic compounds	Organic oxygen compounds	Organooxygen compounds	Carbonyl compounds	Alkyl-phenylketones
Cellotriose	C18H32O16	504.437	1.02	"33404-34-1"	FYGDTMLNYKFZSV-ZWSAEMDYSA-N	Organic compounds	Organic oxygen compounds	Organooxygen compounds	Carbohydrates and carbohydrate conjugates	Oligosaccharides
Raffinose	C18H32O16	504.437	1.009	"512-69-6"	MUPFEKGTMRGPLJ-ZQSKZDJDSA-N	Organic compounds	Organic oxygen compounds	Organooxygen compounds	Carbohydrates and carbohydrate conjugates	Oligosaccharides
D-Glucose	C6H12O6	180.156	0.94	"50-99-7"	WQZGKKKJIJFFOK-GASJEMHNSA-N	Organic compounds	Organic oxygen compounds	Organooxygen compounds	Carbohydrates and carbohydrate conjugates	Hexoses
Maltotriose	C18H32O16	504.44	0.94	"1109-28-0"	FYGDTMLNYKFZSV-DZOUCCHMSA-N	Organic compounds	Organic oxygen compounds	Organooxygen compounds	Carbohydrates and carbohydrate conjugates	Oligosaccharides
beta-L-Arabinose	C5H10O5	150.13	0.9	"5328-37-0"	SRBFZHDQGSBBOR-KLVWXMOXSA-N	Organic compounds	Organic oxygen compounds	Organooxygen compounds	Carbohydrates and carbohydrate conjugates	Pentoses
Nystose	C24H42O21	666.578	1.03	"13133-07-8"	FLDFNEBHEXLZRX-DLQNOBSRSA-N	Organic compounds	Organic oxygen compounds	Organooxygen compounds	Carbohydrates and carbohydrate conjugates	Oligosaccharides
D-Galactose	C6H12O6	180.16	0.9	"59-23-4"	WQZGKKKJIJFFOK-SVZMEOIVSA-N	Organic compounds	Organic oxygen compounds	Organooxygen compounds	Carbohydrates and carbohydrate conjugates	Hexoses
Coniferin	C16H22O8	342.132	0.97	"531-29-3"	SFLMUHDGSQZDOW-FAOXUISGSA-N	Organic compounds	Organic oxygen compounds	Organooxygen compounds	Carbohydrates and carbohydrate conjugates	Phenolic glycosides
D-Ribose	C5H10O5	150.13	0.92	"50-69-1"	SRBFZHDQGSBBOR-SOOFDHNKSA-N	Organic compounds	Organic oxygen compounds	Organooxygen compounds	Carbohydrates and carbohydrate conjugates	Pentoses
D-Xylose	C5H10O5	150.131	1.01	"58-86-6"	SRBFZHDQGSBBOR-IOVATXLUSA-N	Organic compounds	Organic oxygen compounds	Organooxygen compounds	Carbohydrates and carbohydrate conjugates	Pentoses
Stachyose	C24H42O21	666.578	0.93	"470-55-3"	UQZIYBXSHAGNOE-XNSRJBNMSA-N	Organic compounds	Organic oxygen compounds	Organooxygen compounds	Carbohydrates and carbohydrate conjugates	Oligosaccharides
D-Galacturonic acid	C6H10O7	194.139	1.56	"685-73-4"	AEMOLEFTQBMNLQ-YMDCURPLSA-N	Organic compounds	Organic oxygen compounds	Organooxygen compounds	Carbohydrates and carbohydrate conjugates	Glucuronic acid derivatives
D-Glucose 6-phosphate	C6H13O9P	260.03	0.86	"56-73-5"	NBSCHQHZLSJFNQ-GASJEMHNSA-N	Organic compounds	Organic oxygen compounds	Organooxygen compounds	Carbohydrates and carbohydrate conjugates	Hexose phosphates
L-(+)-Rhamnose Monohydrate	C6H14O6	182.17	0.96	"10030-85-0"	SHZGCJCMOBCMKK-JFNONXLTSA-N	Organic compounds	Organic oxygen compounds	Organooxygen compounds	Carbohydrates and carbohydrate conjugates	Hexoses
phosphoribosyl pyrophosphate	C5H13O14P3	196.25	0.88		PQGCEDQWHSBAJP-TXICZTDVSA-N	Organic compounds	Organic oxygen compounds	Organooxygen compounds	Carbohydrates and carbohydrate conjugates	Pentose phosphates
D-Tagatose	C6H12O6	180.156	0.96	"87-81-0"	LKDRXBCSQODPBY-OEXCPVAWSA-N	Organic compounds	Organic oxygen compounds	Organooxygen compounds	Carbohydrates and carbohydrate conjugates	Monosaccharides
Caffeic acid O-glucoside	C15H18O9	342	5.38		QOPSZFXPZWQLOG-VHCZEJTMSA-N	Organic compounds	Organic oxygen compounds	Organooxygen compounds	Carbohydrates and carbohydrate conjugates	Phenolic glycosides
4'-Hydroxyacetophenone	C8H8O2	136.15	6.6	"99-93-4"	TXFPEBPIARQUIG-UHFFFAOYSA-N	Organic compounds	Organic oxygen compounds	Organooxygen compounds	Carbonyl compounds	Alkyl-phenylketones
Inositol	C6H12O6	180.16	0.85	"87-89-8"	CDAISMWEOUEBRE-UHFFFAOYSA-N	Organic compounds	Organic oxygen compounds	Organooxygen compounds	Alcohols and polyols	Cyclohexanols
D-Xylulose	C5H10O5	150.13	1.01	"551-84-8"	ZAQJHHRNXZUBTE-WUJLRWPWSA-N	Organic compounds	Organic oxygen compounds	Organooxygen compounds	Carbohydrates and carbohydrate conjugates	Pentoses
L-Fucose	C6H12O5	164.069	0.95	"2438-80-4"	SHZGCJCMOBCMKK-DHVFOXMCSA-N	Organic compounds	Organic oxygen compounds	Organooxygen compounds	Carbohydrates and carbohydrate conjugates	Hexoses
beta-D-Lactose	C12H22O11	342.297	1	"5965-66-2"	GUBGYTABKSRVRQ-DCSYEGIMSA-N	Organic compounds	Organic oxygen compounds	Organooxygen compounds	Carbohydrates and carbohydrate conjugates	O-glycosyl compounds
D-Xylulose 5-phosphate	C5H11O8P	230.11	0.9	"4212-65-1"	FNZLKVNUWIIPSJ-RFZPGFLSSA-N	Organic compounds	Organic oxygen compounds	Organooxygen compounds	Carbohydrates and carbohydrate conjugates	Pentose phosphates
3-Dehydroshikimic acid	C7H8O5	172.14	18.33	"2922-42-1"	SLWWJZMPHJJOPH-PHDIDXHHSA-N	Organic compounds	Organic oxygen compounds	Organooxygen compounds	Carbonyl compounds	Cyclohexenones
Gluconolactone	C6H10O6	178.14	1.02	"90-80-2"	PHOQVHQSTUBQQK-SQOUGZDYSA-N	Organic compounds	Organic oxygen compounds	Organooxygen compounds	Carbohydrates and carbohydrate conjugates	Gluconolactones
Ethylvanillin	C9H10O3	166.17	8.701	"121-32-4"	CBOQJANXLMLOSS-UHFFFAOYSA-N	Organic compounds	Organic oxygen compounds	Organooxygen compounds	Carbonyl compounds	Hydroxybenzaldehydes
2-Acetylpyrazine	C6H6N2O	122.12	7.4	"22047-25-2"	DBZAKQWXICEWNW-UHFFFAOYSA-N	Organic compounds	Organic oxygen compounds	Organooxygen compounds	Carbonyl compounds	Aryl alkyl ketones
L-Rhamnose	C6H12O5	164.16	0.98	"73-34-7"	SHZGCJCMOBCMKK-JFNONXLTSA-N	Organic compounds	Organic oxygen compounds	Organooxygen compounds	Carbohydrates and carbohydrate conjugates	Hexoses
L(+)-Arabinose	C5H10O5	150.13	0.94	"87-72-9"	SRBFZHDQGSBBOR-HWQSCIPKSA-N	Organic compounds	Organic oxygen compounds	Organooxygen compounds	Carbohydrates and carbohydrate conjugates	Pentoses
Salidroside	C14H20O7	300.304	5.089	"10338-51-9"	ILRCGYURZSFMEG-RKQHYHRCSA-N	Organic compounds	Organic oxygen compounds	Organooxygen compounds	Carbohydrates and carbohydrate conjugates	O-glycosyl compounds
D-Xylonic acid	C5H10O6	166.048	0.9	"526-91-0"	QXKAIJAYHKCRRA-FLRLBIABSA-N	Organic compounds	Organic oxygen compounds	Organooxygen compounds	Carbohydrates and carbohydrate conjugates	Sugar acids and derivatives
Fructose	C6H12O6	180.16	0.92	"57-48-7"	BJHIKXHVCXFQLS-UYFOZJQFSA-N	Organic compounds	Organic oxygen compounds	Organooxygen compounds	Carbohydrates and carbohydrate conjugates	Monosaccharides
Galactinol	C12H22O11	342.116	0.99		VCWMRQDBPZKXKG-ZNVDUFQESA-N	Organic compounds	Organic oxygen compounds	Organooxygen compounds	Carbohydrates and carbohydrate conjugates	O-glycosyl compounds
Ribulose-5-phosphate	C5H11O8P	230.02	0.93		FNZLKVNUWIIPSJ-UHNVWZDZSA-N	Organic compounds	Organic oxygen compounds	Organooxygen compounds	Carbohydrates and carbohydrate conjugates	Pentose phosphates
Sucrose	C12H22O11	342.116	0.98	"57-50-1"	CZMRCDWAGMRECN-UGDNZRGBSA-N	Organic compounds	Organic oxygen compounds	Organooxygen compounds	Carbohydrates and carbohydrate conjugates	O-glycosyl compounds
1,5-Anhydro-D-glucitol	C6H12O5	164.069	1	"154-58-5"	MPCAJMNYNOGXPB-SLPGGIOYSA-N	Organic compounds	Organic oxygen compounds	Organooxygen compounds	Carbohydrates and carbohydrate conjugates	Monosaccharides
Maltose	C12H22O11	342.3	1.01	"69-79-4"	GUBGYTABKSRVRQ-QUYVBRFLSA-N	Organic compounds	Organic oxygen compounds	Organooxygen compounds	Carbohydrates and carbohydrate conjugates	O-glycosyl compounds
4'-Hydroxypropiophenone	C9H10O2	150.175	7.9	"70-70-2"	RARSHUDCJQSEFJ-UHFFFAOYSA-N	Organic compounds	Organic oxygen compounds	Organooxygen compounds	Carbonyl compounds	Alkyl-phenylketones
Dulcitol	C6H14O6	182.17	0.897	"608-66-2"	FBPFZTCFMRRESA-GUCUJZIJSA-N	Organic compounds	Organic oxygen compounds	Organooxygen compounds	Carbohydrates and carbohydrate conjugates	Sugar alcohols
Quinic acid	C7H12O6	192.17	0.998	"77-95-2"	AAWZDTNXLSGCEK-LNVDRNJUSA-N	Organic compounds	Organic oxygen compounds	Organooxygen compounds	Alcohols and polyols	Quinic acids and derivatives
Melezitose	C18H32O16	504.44	0.998	"597-12-6"	QWIZNVHXZXRPDR-WSCXOGSTSA-N	Organic compounds	Organic oxygen compounds	Organooxygen compounds	Carbohydrates and carbohydrate conjugates	Oligosaccharides
S-ribosyl-L-homocysteine	C9H17NO6S	267.3	0.91		IQFWYNFDWRYSRA-OEQWSMLSSA-N	Organic compounds	Organic oxygen compounds	Organooxygen compounds	Carbohydrates and carbohydrate conjugates	Pentoses
O-Feruloyl 4-hydroxylcoumarin	C19H14O6	338.1	17.01		JZRAOXRUPYISEN-MOEPPVLCSA-N	Organic compounds	Organic oxygen compounds	Organooxygen compounds	Carbohydrates and carbohydrate conjugates	Glucuronic acid derivatives
Glucosamine sulfate	C6H15NO9S	277.25	0.79	"29031-19-4"	VSKBNXJTZZAEPH-UHFFFAOYSA-N	Organic compounds	Organic oxygen compounds	Organooxygen compounds	Carbohydrates and carbohydrate conjugates	Hexoses
DIMBOA glucoside	C15H19NO10	374.108	4.26	"18607-79-9"	WTGXAWKVZMQEDA-XFWGRBSCSA-N	Organic compounds	Organic oxygen compounds	Organooxygen compounds	Carbohydrates and carbohydrate conjugates	O-glycosyl compounds
Picramnioside F	C33H34O15	670.614	0.97		NTZOIPBIYCQPFA-XDMNKKPUSA-N	Organic compounds	Organic oxygen compounds	Organooxygen compounds	Carbohydrates and carbohydrate conjugates	Phenolic glycosides
trans-zeatin N-glucoside	C16H23N5O6	381.2	4.62		VYRAJOITMBSQSE-HNVSNYHQSA-N	Organic compounds	Organic oxygen compounds	Organooxygen compounds	Carbohydrates and carbohydrate conjugates	Glycosylamines
Methional	C4H8OS	104.171	0.84	"3268-49-3"	CLUWOWRTHNNBBU-UHFFFAOYSA-N	Organic compounds	Organic oxygen compounds	Organooxygen compounds	Carbonyl compounds	Alpha-hydrogen aldehydes
Maltotriitol	C18H34O16	506.453	1.07	"32860-62-1"	XJCCHWKNFMUJFE-CGQAXDJHSA-N	Organic compounds	Organic oxygen compounds	Organooxygen compounds	Carbohydrates and carbohydrate conjugates	Oligosaccharides
pteroside A	C21H30O8	410.464	5.73	"35910-15-7"	MCHGHPIHLAZAFH-UVPIGPOJSA-N	Organic compounds	Organic oxygen compounds	Organooxygen compounds	Carbohydrates and carbohydrate conjugates	Phenolic glycosides
6-Deoxy-D-glucose	C6H12O5	164.156	0.95	"7658-08-4"	SHZGCJCMOBCMKK-GASJEMHNSA-N	Organic compounds	Organic oxygen compounds	Organooxygen compounds	Carbohydrates and carbohydrate conjugates	Hexoses
Paeonol	C9H10O3	166.177	4.08	"552-41-0"	UILPJVPSNHJFIK-UHFFFAOYSA-N	Organic compounds	Organic oxygen compounds	Organooxygen compounds	Carbonyl compounds	Alkyl-phenylketones
Gentiobiose	C12H22O11	342.297	1	"554-91-6"	DLRVVLDZNNYCBX-LIZSDCNHSA-N	Organic compounds	Organic oxygen compounds	Organooxygen compounds	Carbohydrates and carbohydrate conjugates	O-glycosyl compounds
Glucosamine	C6H13NO5	179.173	0.793	"3416-24-8"	MSWZFWKMSRAUBD-IVMDWMLBSA-N	Organic compounds	Organic oxygen compounds	Organooxygen compounds	Carbohydrates and carbohydrate conjugates	Hexoses
D-Threose	C4H8O4	120.042	1.66		YTBSYETUWUMLBZ-QWWZWVQMSA-N	Organic compounds	Organic oxygen compounds	Organooxygen compounds	Carbohydrates and carbohydrate conjugates	Monosaccharides
Quinone	C6H4O2	108.021	0.93	"106-51-4"	AZQWKYJCGOJGHM-UHFFFAOYSA-N	Organic compounds	Organic oxygen compounds	Organooxygen compounds	Carbonyl compounds	P-benzoquinones
DL-threitol	C4H10O4	122.058	0.67	"6968-16-7"	UNXHWFMMPAWVPI-QWWZWVQMSA-N	Organic compounds	Organic oxygen compounds	Organooxygen compounds	Carbohydrates and carbohydrate conjugates	Sugar alcohols
D-Arabitol	C5H12O5	152.15	0.926	"488-82-4"	HEBKCHPVOIAQTA-QWWZWVQMSA-N	Organic compounds	Organic oxygen compounds	Organooxygen compounds	Carbohydrates and carbohydrate conjugates	Sugar alcohols
D-Sorbitol	C6H14O6	182.172	0.89	"50-70-4"	FBPFZTCFMRRESA-JGWLITMVSA-N	Organic compounds	Organic oxygen compounds	Organooxygen compounds	Carbohydrates and carbohydrate conjugates	Sugar alcohols
Nicotinate ribonucleoside	C11H13NO6	255.224	1.04	"17720-18-2"	PUEDDPCUCPRQNY-ZYUZMQFOSA-N	Organic compounds	Organic oxygen compounds	Organooxygen compounds	Carbohydrates and carbohydrate conjugates	Glycosylamines
trans-2-Hexenal	C6H10O	98.14	11.005	"6728-26-3"	MBDOYVRWFFCFHM-SNAWJCMRSA-N	Organic compounds	Organic oxygen compounds	Organooxygen compounds	Carbonyl compounds	Medium-chain aldehydes
3,4-Dihydroxybenzaldehyde	C7H6O3	138.12	5.306	"139-85-5"	IBGBGRVKPALMCQ-UHFFFAOYSA-N	Organic compounds	Organic oxygen compounds	Organooxygen compounds	Carbonyl compounds	Hydroxybenzaldehydes
Allantoin	C4H6N4O3	158.115	0.94	"97-59-6"	POJWUDADGALRAB-UHFFFAOYSA-N	Organic compounds	Organoheterocyclic compounds	Azoles	Imidazoles	Imidazoles
Olaquindox	C12H13N3O4	263.253	0.96	"23696-28-8"	TURHTASYUMWZCC-UHFFFAOYSA-N	Organic compounds	Organoheterocyclic compounds	Diazanaphthalenes	Benzodiazines	Quinoxalines
4-Hydroxyquinazoline	C8H6N2O	146.146	5.54	"491-36-1"	QMNUDYFKZYBWQX-UHFFFAOYSA-N	Organic compounds	Organoheterocyclic compounds	Diazanaphthalenes	Benzodiazines	Quinazolines
Indole-2-carboxylic acid	C9H7NO2	161.16	0.927	"1477-50-5"	HCUARRIEZVDMPT-UHFFFAOYSA-N	Organic compounds	Organoheterocyclic compounds	Indoles and derivatives	Indolecarboxylic acids and derivatives	Indolecarboxylic acids and derivatives
Guanine	C5H5N5O	151.126	2.77	"73-40-5"	UYTPUPDQBNUYGX-UHFFFAOYSA-N	Organic compounds	Organoheterocyclic compounds	Imidazopyrimidines	Purines and purine derivatives	Purines and purine derivatives
Pyrroloquinoline quinone	C14H6N2O8	330.012	6.17	"72909-34-3"	MMXZSJMASHPLLR-UHFFFAOYSA-N	Organic compounds	Organoheterocyclic compounds	Quinolines and derivatives	Pyrroloquinolines	Pyrroloquinoline quinones
Ligustrazine	C8H12N2	136.197	0.88	"1124-11-4"	FINHMKGKINIASC-UHFFFAOYSA-N	Organic compounds	Organoheterocyclic compounds	Diazines	Pyrazines	Pyrazines
2–furanoic acid	C5H4O3	112.084	1.49	"88-14-2"	PCSKKIUURRTAEM-UHFFFAOYSA-N	Organic compounds	Organoheterocyclic compounds	Furans	Furoic acid and derivatives	Furoic acids
Methyl indole-3-acetate	C11H11NO2	189.079	1.81	"1912-33-0"	KTHADMDGDNYQRX-UHFFFAOYSA-N	Organic compounds	Organoheterocyclic compounds	Indoles and derivatives	Indolyl carboxylic acids and derivatives	Indole-3-acetic acid derivatives
1,7-Dimethylxanthine	C7H8N4O2	180.164	9.96	"611-59-6"	QUNWUDVFRNGTCO-UHFFFAOYSA-N	Organic compounds	Organoheterocyclic compounds	Imidazopyrimidines	Purines and purine derivatives	Xanthines
Pyridoxal 5-phosphate monohydrate	C8H12NO7P	265.16	1.7	"41468-25-1"	NGVDGCNFYWLIFO-UHFFFAOYSA-N	Organic compounds	Organoheterocyclic compounds	Pyridines and derivatives	Pyridine carboxaldehydes	Pyridoxals and derivatives
Indole-5-carboxylic acid	C9H7NO2	161.048	0.69	"1670-81-1"	QNRXNRGSOJZINA-QMMMGPOBSA-N	Organic compounds	Organoheterocyclic compounds	Indoles and derivatives	Indolecarboxylic acids and derivatives	Indolecarboxylic acids
Vitamin C	C6H8O6	176.12	1.03	"50-81-7"	CIWBSHSKHKDKBQ-JLAZNSOCSA-N	Organic compounds	Organoheterocyclic compounds	Dihydrofurans	Furanones	Butenolides
2,6-Dihydroxypurine	C5H4N4O2	152.11	1.714	"69-89-6"	APCSLLVVPFGUTJ-UHFFFAOYSA-N	Organic compounds	Organoheterocyclic compounds	Imidazopyrimidines	Purines and purine derivatives	Hypoxanthines
5-Hydroxymethyluracil	C5H6N2O3	142.113	0.96	"4433-40-3"	JDBGXEHEIRGOBU-UHFFFAOYSA-N	Organic compounds	Organoheterocyclic compounds	Diazines	Pyrimidines and pyrimidine derivatives	Pyrimidones
Pyridoxine 5'-phosphate	C8H12NO6P	249.04	0.89	"447-05-2"	WHOMFKWHIQZTHY-UHFFFAOYSA-N	Organic compounds	Organoheterocyclic compounds	Pyridines and derivatives	Pyridoxines	Pyridoxine-5'-phosphates
D-Galactonic acid	C6H12O7	196.155	0.92	"13382-27-9"	SXZYCXMUPBBULW-UHFFFAOYSA-N	Organic compounds	Organoheterocyclic compounds	Lactones	Gamma butyrolactones	Gamma butyrolactones
D-Erythronolactone	C4H6O4	118.027	4.05	"15667-21-7"	SGMJBNSHAZVGMC-PWNYCUMCSA-N	Organic compounds	Organoheterocyclic compounds	Lactones	Gamma butyrolactones	Gamma butyrolactones
Phthalic anhydride	C8H4O3	148	11.61	"85-44-9"	LGRFSURHDFAFJT-UHFFFAOYSA-N	Organic compounds	Organoheterocyclic compounds	Benzofurans	Benzofuranones	Phthalic anhydrides
Purine	C5H4N4	120.112	4.1	"120-73-0"	KDCGOANMDULRCW-UHFFFAOYSA-N	Organic compounds	Organoheterocyclic compounds	Imidazopyrimidines	Purines and purine derivatives	Purines and purine derivatives
Vitamin B2	C17H20N4O6	376.364	5.94	"83-88-5"	AUNGANRZJHBGPY-SCRDCRAPSA-N	Organic compounds	Organoheterocyclic compounds	Pteridines and derivatives	Alloxazines and isoalloxazines	Flavins
7-methylguanine	C6H7N5O	165.065	4.11	"578-76-7"	FZWGECJQACGGTI-UHFFFAOYSA-N	Organic compounds	Organoheterocyclic compounds	Imidazopyrimidines	Purines and purine derivatives	Hypoxanthines
2-Pyrrolidinone	C4H7NO	85.1	2.369	"616-45-5"	HNJBEVLQSNELDL-UHFFFAOYSA-N	Organic compounds	Organoheterocyclic compounds	Pyrrolidines	Pyrrolidones	Pyrrolidine-2-ones
Lipoamide	C8H15NOS2	205.341	4.89	"940-69-2"	FCCDDURTIIUXBY-UHFFFAOYSA-N	Organic compounds	Organoheterocyclic compounds	Dithiolanes	Lipoamides	Lipoamides
Biotin	C10H16N2O3S	244.311	9.02	"58-85-5"	YBJHBAHKTGYVGT-ZKWXMUAHSA-N	Organic compounds	Organoheterocyclic compounds	Biotin and derivatives	Not available	Biotin and derivatives
Ambroxane	C16H28O	236.393	14.01	"6790-58-5"	YPZUZOLGGMJZJO-XRGAULLZSA-N	Organic compounds	Organoheterocyclic compounds	Naphthofurans	Not available	Naphthofurans
8-Chlro-1-tetrahydronorharmanone	C11H9ClN2O	220.655	2.67	"5565-76-4"	ILCLBYYAGZLAGC-UHFFFAOYSA-N	Organic compounds	Organoheterocyclic compounds	Indoles and derivatives	Pyridoindoles	Beta carbolines
Deoxynojirimycin	C6H13NO4	163.173	0.73	"19130-96-2"	LXBIFEVIBLOUGU-JGWLITMVSA-N	Organic compounds	Organoheterocyclic compounds	Piperidines	Not available	Piperidines
Dihydrozeatin	C10H15N5O	221.259	4.673	"23599-75-9"	XXFACTAYGKKOQB-UHFFFAOYSA-N	Organic compounds	Organoheterocyclic compounds	Imidazopyrimidines	Purines and purine derivatives	6-alkylaminopurines
Dl-Indole-3-lactic acid	C11H11NO3	205.21	4.87	"832-97-3"	XGILAAMKEQUXLS-UHFFFAOYSA-N	Organic compounds	Organoheterocyclic compounds	Indoles and derivatives	Indolyl carboxylic acids and derivatives	Indolyl carboxylic acids and derivatives
L-Tryptophan	C11H12N2O2	204.23	4.894	"73-22-3"	QIVBCDIJIAJPQS-VIFPVBQESA-N	Organic compounds	Organoheterocyclic compounds	Indoles and derivatives	Indolyl carboxylic acids and derivatives	Indolyl carboxylic acids and derivatives
4-Pyridoxate	C8H9NO4	183.161	2.91	"82-82-6"	HXACOUQIXZGNBF-UHFFFAOYSA-N	Organic compounds	Organoheterocyclic compounds	Pyridines and derivatives	Pyridinecarboxylic acids and derivatives	Pyridinecarboxylic acids
Aminopurine	C5H5N5	135.1	1.24		MWBWWFOAEOYUST-UHFFFAOYSA-N	Organic compounds	Organoheterocyclic compounds	Imidazopyrimidines	Purines and purine derivatives	Purines and purine derivatives
5-Methylcytosine	C5H7N3O	125.13	0.991	"554-01-8"	LRSASMSXMSNRBT-UHFFFAOYSA-N	Organic compounds	Organoheterocyclic compounds	Diazines	Pyrimidines and pyrimidine derivatives	Hydroxypyrimidines
10-Formyl-THF	C20H23N7O7	473.439	4.83	"2800-34-2"	AUFGTPPARQZWDO-YUZLPWPTSA-N	Organic compounds	Organoheterocyclic compounds	Pteridines and derivatives	Pterins and derivatives	Tetrahydrofolic acids
Butylphthalide	C12H14O2	190.238	1.15	"6066-49-5"	HJXMNVQARNZTEE-UHFFFAOYSA-N	Organic compounds	Organoheterocyclic compounds	Benzofurans	Benzofuranones	Benzofuranones
4-Hydroxy-6-methylquinoline-3-carboxylic acid	C11H9NO3	203.194	13.14	"35973-18-3"	ZBJWZYUUWDUKMK-UHFFFAOYSA-N	Organic compounds	Organoheterocyclic compounds	Quinolines and derivatives	Quinolones and derivatives	Hydroquinolones
Pyridoxine	C8H11NO3	169.178	1.53	"65-23-6"	LXNHXLLTXMVWPM-UHFFFAOYSA-N	Organic compounds	Organoheterocyclic compounds	Pyridines and derivatives	Pyridoxines	Pyridoxines
4-Methyl-5-thiazoleethanol	C6H9NOS	143.1	3.95	"137-00-8"	BKAWJIRCKVUVED-UHFFFAOYSA-N	Organic compounds	Organoheterocyclic compounds	Azoles	Thiazoles	4,5-disubstituted thiazoles
Adenine	C5H5N5	135.127	1.032	"73-24-5"	GFFGJBXGBJISGV-UHFFFAOYSA-N	Organic compounds	Organoheterocyclic compounds	Imidazopyrimidines	Purines and purine derivatives	6-aminopurines
N-Hydroxy-L-tryptophan	C11H12N2O3	220.225	2.66	"87843-31-0"	PNBGTYVVHKDDFM-JTQLQIEISA-N	Organic compounds	Organoheterocyclic compounds	Indoles and derivatives	Indolyl carboxylic acids and derivatives	Indolyl carboxylic acids and derivatives
Uracil	C4H4N2O2	112.09	1.47	"66-22-8"	ISAKRJDGNUQOIC-UHFFFAOYSA-N	Organic compounds	Organoheterocyclic compounds	Diazines	Pyrimidines and pyrimidine derivatives	Pyrimidones
Biliverdin	C33H34N4O6	582.646	10.32	"114-25-0"	RCNSAJSGRJSBKK-NSQVQWHSSA-N	Organic compounds	Organoheterocyclic compounds	Tetrapyrroles and derivatives	Bilirubins	Bilirubins
Nicotinamide	C6H6N2O	122.12	1.539	"98-92-0"	DFPAKSUCGFBDDF-UHFFFAOYSA-N	Organic compounds	Organoheterocyclic compounds	Pyridines and derivatives	Pyridinecarboxylic acids and derivatives	Nicotinamides
Nicotinic Acid	C6H5NO2	123.11	1.478	"59-67-6"	PVNIIMVLHYAWGP-UHFFFAOYSA-N	Organic compounds	Organoheterocyclic compounds	Pyridines and derivatives	Pyridinecarboxylic acids and derivatives	Pyridinecarboxylic acids
Lycoperodine	C12H12N2O2	216.236	5.47	"42438-90-4"	FSNCEEGOMTYXKY-JTQLQIEISA-N	Organic compounds	Organoheterocyclic compounds	Indoles and derivatives	Pyridoindoles	Beta carbolines
Coumalic acid	C6H4O4	140.094	0.72	"500-05-0"	ORGPJDKNYMVLFL-UHFFFAOYSA-N	Organic compounds	Organoheterocyclic compounds	Pyrans	Pyranones and derivatives	Pyranones and derivatives
Agarotetrol	C17H18O6	318.326	6.14	"69809-22-9"	CWMIROLCTHMEEO-JJXSEGSLSA-N	Organic compounds	Organoheterocyclic compounds	Pyrans	Pyranones and derivatives	Pyranones and derivatives
L-5-Hydroxytryptophan	C11H12N2O3	220.22	3.05	"4350-09-8"	LDCYZAJDBXYCGN-VIFPVBQESA-N	Organic compounds	Organoheterocyclic compounds	Indoles and derivatives	Tryptamines and derivatives	Serotonins
Indole-3-acetamide	C10H10N2O	174.199	0.82	"879-37-8"	ZOAMBXDOGPRZLP-UHFFFAOYSA-N	Organic compounds	Organoheterocyclic compounds	Indoles and derivatives	Indoles	3-alkylindoles
Indole-3-Carboxaldehyde	C9H7NO	145.158	7.33	"487-89-8"	OLNJUISKUQQNIM-UHFFFAOYSA-N	Organic compounds	Organoheterocyclic compounds	Indoles and derivatives	Indoles	Indoles
Gramine	C11H14N2	174.24	9.938	"87-52-5"	OCDGBSUVYYVKQZ-UHFFFAOYSA-N	Organic compounds	Organoheterocyclic compounds	Indoles and derivatives	Indoles	3-alkylindoles
Orotic acid	C5H4N2O4	156.096	1.44	"65-86-1"	PXQPEWDEAKTCGB-UHFFFAOYSA-N	Organic compounds	Organoheterocyclic compounds	Diazines	Pyrimidines and pyrimidine derivatives	Pyrimidinecarboxylic acids
Thiamine	C12H17N4OS+	265.354	0.81	"70-16-6"	JZRWCGZRTZMZEH-UHFFFAOYSA-N	Organic compounds	Organoheterocyclic compounds	Diazines	Pyrimidines and pyrimidine derivatives	Thiamines
Sedoheptulose Anhydride	C7H12O6	192.167	10.15	"469-90-9"	GKUQBELMWYQKKJ-BNWJMWRWSA-N	Organic compounds	Organoheterocyclic compounds	Oxepanes	Not available	Oxepanes
Kynurenic acid	C10H7NO3	189.17	5.296	"492-27-3"	HCZHHEIFKROPDY-UHFFFAOYSA-N	Organic compounds	Organoheterocyclic compounds	Quinolines and derivatives	Quinoline carboxylic acids	Quinoline carboxylic acids
beta-Nicotyrine	C10H10N2	158.2	4.91	"487-19-4"	RYFOJXFXERAMLS-UHFFFAOYSA-N	Organic compounds	Organoheterocyclic compounds	Pyridines and derivatives	Not available	Pyridines and derivatives
delta-Hexanolactone	C6H10O2	114.142	1	"823-22-3"	RZTOWFMDBDPERY-UHFFFAOYSA-N	Organic compounds	Organoheterocyclic compounds	Lactones	Delta valerolactones	Delta valerolactones
Scopine	C8H13NO2	155.19	0.87	"498-45-3"	FIMXSEMBHGTNKT-UPGAHCIJSA-N	Organic compounds	Organoheterocyclic compounds	Oxazinanes	Morpholines	Morpholines
Imidazole-4-acetate	C5H6N2O2	126.1	0.96	"645-65-8"	PRJKNHOMHKJCEJ-UHFFFAOYSA-N	Organic compounds	Organoheterocyclic compounds	Azoles	Imidazoles	Imidazolyl carboxylic acids and derivatives
Isoquinoline	C9H7N	129.1	4.87	"119-65-3"	AWJUIBRHMBBTKR-UHFFFAOYSA-N	Organic compounds	Organoheterocyclic compounds	Isoquinolines and derivatives	Not available	Isoquinolines and derivatives
5-methoxyindole-3-carbaldehyde	C10H9NO2	175.1	11.35	"10601-19-1"	TUWARWGEOHQXCO-UHFFFAOYSA-N	Organic compounds	Organoheterocyclic compounds	Indoles and derivatives	Indoles	Indoles
3alpha-Dihydrocadambine	C27H34N2O10	546.574	6.61	"54483-84-0"	HNZGKRAKJFZQAY-SBAWYOAKSA-N	Organic compounds	Organoheterocyclic compounds	Indoles and derivatives	Pyridoindoles	Beta carbolines
N-Hydroxyl-tryptamine	C10H12N2O	176.215	0.88	"4761-34-6"	SNIXRMIHFOIVBB-UHFFFAOYSA-N	Organic compounds	Organoheterocyclic compounds	Indoles and derivatives	Indoles	3-alkylindoles
N-Acetyltryptamine	C12H14N2O	202.252	18.29	"1016-47-3"	NVUGEQAEQJTCIX-UHFFFAOYSA-N	Organic compounds	Organoheterocyclic compounds	Indoles and derivatives	Indoles	3-alkylindoles
2-Hydroxy-6-Aminopurine	C5H5N5O	151.126	2.76	"3373-53-3"	DRAVOWXCEBXPTN-UHFFFAOYSA-N	Organic compounds	Organoheterocyclic compounds	Imidazopyrimidines	Purines and purine derivatives	6-aminopurines
5-Hydroxyindole-3-acetic acid	C10H9NO3	191.058	5.58	"54-16-0"	DUUGKQCEGZLZNO-UHFFFAOYSA-N	Organic compounds	Organoheterocyclic compounds	Indoles and derivatives	Indolyl carboxylic acids and derivatives	Indole-3-acetic acid derivatives
Picolinic acid	C6H5NO2	123.11	1.467	"98-98-6"	SIOXPEMLGUPBBT-UHFFFAOYSA-N	Organic compounds	Organoheterocyclic compounds	Pyridines and derivatives	Pyridinecarboxylic acids and derivatives	Pyridinecarboxylic acids
Isonicotinic acid	C6H5NO2	123.11	1.029	"55-22-1"	TWBYWOBDOCUKOW-UHFFFAOYSA-N	Organic compounds	Organoheterocyclic compounds	Pyridines and derivatives	Pyridinecarboxylic acids and derivatives	Pyridinecarboxylic acids
trans-3-Indoleacrylic acid	C11H9NO2	187.19	18.287	"29953-71-7"	SXOUIMVOMIGLHO-AATRIKPKSA-N	Organic compounds	Organoheterocyclic compounds	Indoles and derivatives	Indoles	Indoles
IBA	C12H13NO2	203.24	8.845	"133-32-4"	JTEDVYBZBROSJT-UHFFFAOYSA-N	Organic compounds	Organoheterocyclic compounds	Indoles and derivatives	Indoles	3-alkylindoles
Methyl Nicotinate	C7H7NO2	137.14	0.96	"93-60-7"	VYPPZXZHYDSBSJ-UHFFFAOYSA-N	Organic compounds	Organoheterocyclic compounds	Pyridines and derivatives	Pyridinecarboxylic acids and derivatives	Pyridinecarboxylic acids
Rhodomyrtone	C26H34O6	442.54	11.33		TYDBFNAOFZIICW-CQSZACIVSA-N	Organic compounds	Organoheterocyclic compounds	Benzopyrans	1-benzopyrans	Xanthenes
1-Methyladenine	C6H7N5	149.153	1.05	"5142-22-3"	SATCOUWSAZBIJO-UHFFFAOYSA-N	Organic compounds	Organoheterocyclic compounds	Imidazopyrimidines	Purines and purine derivatives	Purines and purine derivatives
vasicine	C11H12N2O	188.229	4.86	"6159-55-3"	YIICVSCAKJMMDJ-JTQLQIEISA-N	Organic compounds	Organoheterocyclic compounds	Diazanaphthalenes	Benzodiazines	Quinazolines
1,3-Dimethyluric Acid	C7H8N4O3	196.163	11.73	"944-73-0"	OTSBKHHWSQYEHK-UHFFFAOYSA-N	Organic compounds	Organoheterocyclic compounds	Imidazopyrimidines	Purines and purine derivatives	Xanthines
5-Methyl-dl-tryptophan	C12H14N2O2	218.252	1.06	"951-55-3"	HUNCSWANZMJLPM-UHFFFAOYSA-N	Organic compounds	Organoheterocyclic compounds	Indoles and derivatives	Indolyl carboxylic acids and derivatives	Indolyl carboxylic acids and derivatives
5-Methoxyindoleacetic acid	C11H11NO3	205.21	4.87	"3471-31-6"	COCNDHOPIHDTHK-UHFFFAOYSA-N	Organic compounds	Organoheterocyclic compounds	Indoles and derivatives	Indolyl carboxylic acids and derivatives	Indole-3-acetic acid derivatives
Indole	C8H7N	117.148	4.87	"120-72-9"	SIKJAQJRHWYJAI-UHFFFAOYSA-N	Organic compounds	Organoheterocyclic compounds	Indoles and derivatives	Indoles	Indoles
Naringenin chalcone	C15H12O5	272.253	8.518	"73692-50-9"	YQHMWTPYORBCMF-ZZXKWVIFSA-N	Organic compounds	Phenylpropanoids and polyketides	Linear 1,3-diarylpropanoids	Chalcones and dihydrochalcones	2'-Hydroxychalcones
Bergaptol	C11H6O4	202.163	8.237	"486-60-2"	GIJHDGJRTUSBJR-UHFFFAOYSA-N	Organic compounds	Phenylpropanoids and polyketides	Coumarins and derivatives	Furanocoumarins	5-hydroxypsoralens
alpha-Benzylsuccinic acid	C11H12O4	208.211	0.71	"884-33-3"	GTOFKXZQQDSVFH-UHFFFAOYSA-N	Organic compounds	Phenylpropanoids and polyketides	Phenylpropanoic acids	Not available	Phenylpropanoic acids
Sibirioside A	C21H28O12	472.446	6.46	"173046-19-0"	ASHAUBLELZYXKD-ZJKHXSAOSA-N	Organic compounds	Phenylpropanoids and polyketides	Cinnamic acids and derivatives	Cinnamic acid esters	Cinnamic acid esters
Cyanidin O-acetylhexoside		490.1	7.12		NXTHTMNXJOEVLR-RBRVVFPSSA-O	Organic compounds	Phenylpropanoids and polyketides	Flavonoids	Flavonoid glycosides	Anthocyanidin 3-O-6-p-coumaroyl glycosides
Taxifolin O-glucoside	C21H22O12	466.392	5.31		BJAHHJOBSKZTFE-JUIPTLLLSA-N	Organic compounds	Phenylpropanoids and polyketides	Flavonoids	Flavonoid glycosides	Flavonoid-7-O-glycosides
Methyl 4-hydroxycinnamate	C10H10O3	178.18	8.76	"19367-38-5"	NGSWKAQJJWESNS-ZZXKWVIFSA-N	Organic compounds	Phenylpropanoids and polyketides	Cinnamic acids and derivatives	Hydroxycinnamic acids and derivatives	Hydroxycinnamic acids
Procyanidin B2	C30H26O12	578.529	5.16	"29106-49-8"	XFZJEEAOWLFHDH-NFJBMHMQSA-N	Organic compounds	Phenylpropanoids and polyketides	Flavonoids	Biflavonoids and polyflavonoids	Biflavonoids and polyflavonoids
Butein	C15H12O5	272.069	0.95	"487-52-5"	AYMYWHCQALZEGT-ORCRQEGFSA-N	Organic compounds	Phenylpropanoids and polyketides	Linear 1,3-diarylpropanoids	Chalcones and dihydrochalcones	2'-Hydroxychalcones
Neohesperidin	C28H34O15	610.56	7.2	"13241-33-3"	ARGKVCXINMKCAZ-UZRWAPQLSA-N	Organic compounds	Phenylpropanoids and polyketides	Flavonoids	Flavonoid glycosides	Flavonoid O-glycosides
Morin Hydrate	C15H12O8	320.25	7.68	"6202-27-3"	YXOLAZRVSSWPPT-UHFFFAOYSA-N	Organic compounds	Phenylpropanoids and polyketides	Flavonoids	Flavones	Flavonols
Myricitrin	C21H20O12	464.38	6.547	"17912-87-7"	DCYOADKBABEMIQ-OWMUPTOHSA-N	Organic compounds	Phenylpropanoids and polyketides	Flavonoids	Flavonoid glycosides	Flavonoid-3-O-glycosides
Isoscopoletin	C10H8O4	192.168	6.759	"776-86-3"	SYTYLPHCLSSCOJ-UHFFFAOYSA-N	Organic compounds	Phenylpropanoids and polyketides	Coumarins and derivatives	Hydroxycoumarins	Hydroxycoumarins
Calceolarioside B	C23H26O11	478.446	6.67	"105471-98-5"	LFKQVVDFNHDYNK-FOXCETOMSA-N	Organic compounds	Phenylpropanoids and polyketides	Cinnamic acids and derivatives	Hydroxycinnamic acids and derivatives	Coumaric acids and derivatives
Pelargonidin chloride	C15H11ClO5	306.7	6.91	"134-04-3"	YPVZJXMTXCOTJN-UHFFFAOYSA-N	Organic compounds	Phenylpropanoids and polyketides	Flavonoids	Hydroxyflavonoids	7-hydroxyflavonoids
Amentoflavone	C30H18O10	538.46	9.16	"1617-53-4"	YUSWMAULDXZHPY-UHFFFAOYSA-N	Organic compounds	Phenylpropanoids and polyketides	Flavonoids	Biflavonoids and polyflavonoids	Biflavonoids and polyflavonoids
Delphinidin chloride	C15H11ClO7	338.7	5.602	"528-53-0"	FFNDMZIBVDSQFI-UHFFFAOYSA-N	Organic compounds	Phenylpropanoids and polyketides	Flavonoids	Hydroxyflavonoids	7-hydroxyflavonoids
Butin	C15H12O5	272.069	8.61	"492-14-8"	MJBPUQUGJNAPAZ-AWEZNQCLSA-N	Organic compounds	Phenylpropanoids and polyketides	Flavonoids	Flavans	Flavanones
Quercetin 7-O-beta-D-Glucuronide		478.36	6.53		VVZWHOMBDMMRSC-NTKSAMNMSA-N	Organic compounds	Phenylpropanoids and polyketides	Flavonoids	Flavonoid glycosides	Flavonoid-3-O-glucuronides
Sakuranetin	C16H14O5	286.279	1.01	"2957-21-3"	DJOJDHGQRNZXQQ-UHFFFAOYSA-N	Organic compounds	Phenylpropanoids and polyketides	Flavonoids	O-methylated flavonoids	7-O-methylated flavonoids
Angelol B	C20H24O7	376.4	0.98	"83156-04-1"	GFMYIOGFYYHKLA-ZRKIHGRPSA-N	Organic compounds	Phenylpropanoids and polyketides	Coumarins and derivatives	Not available	Coumarins and derivatives
5,7-Dihydroxy-4-methylcoumarin	C10H8O4	192.168	7.07	"2107-76-8"	QNVWGEJMXOQQPM-UHFFFAOYSA-N	Organic compounds	Phenylpropanoids and polyketides	Coumarins and derivatives	Hydroxycoumarins	7-hydroxycoumarins
Kuwanon A	C25H24O6	420.454	0.7	"62949-77-3"	APPXYONGBIXGRO-AIQWNVMPSA-N	Organic compounds	Phenylpropanoids and polyketides	Flavonoids	Flavones	8-prenylated flavones
(-)-Catechin Gallate	C22H18O10	442.379	6.51	"130405-40-2"	WMBWREPUVVBILR-WIYYLYMNSA-N	Organic compounds	Phenylpropanoids and polyketides	Flavonoids	Flavans	Catechin gallates
Quercetin 3-O-sophoroside	C27H30O17	626.524	6.13	"18609-17-1"	LPNSZTWFQKDECJ-IHDQOYROSA-N	Organic compounds	Phenylpropanoids and polyketides	Flavonoids	Flavonoid glycosides	Flavonoid-7-O-glycosides
Tea polyphenol	C22H18O11	458.4	5.83	"84650-60-2"	WMBWREPUVVBILR-WIYYLYMNSA-N	Organic compounds	Phenylpropanoids and polyketides	Flavonoids	Flavans	Catechin gallates
Oxyresveratrol	C14H12O4	244.24	6.97	"29700-22-9"	PDHAOJSHSJQANO-OWOJBTEDSA-N	Organic compounds	Phenylpropanoids and polyketides	Stilbenes	Not available	Stilbenes
3-Hydroxycinnamic acid	C9H8O3	164.16	6.98	"14755-02-3"	NGSWKAQJJWESNS-ZZXKWVIFSA-N	Organic compounds	Phenylpropanoids and polyketides	Cinnamic acids and derivatives	Hydroxycinnamic acids and derivatives	Hydroxycinnamic acids
Ferulic Acid	C10H10O4	194.19	6.881	"1135-24-6"	KSEBMYQBYZTDHS-HWKANZROSA-N	Organic compounds	Phenylpropanoids and polyketides	Cinnamic acids and derivatives	Hydroxycinnamic acids and derivatives	Hydroxycinnamic acids
Quercetin O-acetylhexoside		506.1	6.9		OVSQVDMCBVZWGM-QSOFNFLRSA-N	Organic compounds	Phenylpropanoids and polyketides	Flavonoids	Flavonoid glycosides	Flavonoid-3-O-glycosides
p-Hydroxy-cinnamic acid	C9H8O3	164.16	6.531	"7400-08-0"	NGSWKAQJJWESNS-ZZXKWVIFSA-N	Organic compounds	Phenylpropanoids and polyketides	Cinnamic acids and derivatives	Hydroxycinnamic acids and derivatives	Hydroxycinnamic acids
Spiraeoside	C21H20O12	464.096	6.59	"20229-56-5"	OIUBYZLTFSLSBY-HMGRVEAOSA-N	Organic compounds	Phenylpropanoids and polyketides	Flavonoids	Flavonoid glycosides	Flavonoid O-glycosides
(-)-Epicatechin	C15H14O6	290.27	5.9	"490-46-0"	PFTAWBLQPZVEMU-UKRRQHHQSA-N	Organic compounds	Phenylpropanoids and polyketides	Flavonoids	Flavans	Catechins
P-Coumaryl Alcohol	C9H10O2	150.174	1.04	"3690-05-9"	NGSWKAQJJWESNS-ZZXKWVIFSA-N	Organic compounds	Phenylpropanoids and polyketides	Cinnamic acids and derivatives	Hydroxycinnamic acids and derivatives	Hydroxycinnamic acids
Sodium ferulate	C10H9NaO4	216.17	6.81	"24276-84-4"	NCTHNHPAQAVBEB-WGCWOXMQSA-M	Organic compounds	Phenylpropanoids and polyketides	Cinnamic acids and derivatives	Hydroxycinnamic acids and derivatives	Hydroxycinnamic acids
Epigallocatechin 3-gallate	C22H18O11	458.37	5.874	"989-51-5"	BMJHAAZDURGGSC-TZIWHRDSSA-N	Organic compounds	Phenylpropanoids and polyketides	Flavonoids	Flavans	Catechin gallates
Esculin	C15H16O9	340.28	5.145	"531-75-9"	XHCADAYNFIFUHF-TVKJYDDYSA-N	Organic compounds	Phenylpropanoids and polyketides	Coumarins and derivatives	Coumarin glycosides	Coumarin glycosides
Tricetin	C15H10O7	302.043	4.56	"520-31-0"	ARSRJFRKVXALTF-UHFFFAOYSA-N	Organic compounds	Phenylpropanoids and polyketides	Flavonoids	Flavones	Flavones
Peonidin chloride	C16H13ClO6	336.72	11.419	"134-01-0"	VDTNZDSOEFSAIZ-VXZFYHBOSA-N	Organic compounds	Phenylpropanoids and polyketides	Flavonoids	Flavonoid glycosides	Anthocyanidin-3-O-glycosides
Procyanidin B3	C30H26O12	578.142	5.15	"23567-23-9"	XFZJEEAOWLFHDH-AVFWISQGSA-N	Organic compounds	Phenylpropanoids and polyketides	Flavonoids	Biflavonoids and polyflavonoids	Biflavonoids and polyflavonoids
Trifolin	C21H20O11	448.101	6.62	"23627-87-4"	JPUKWEQWGBDDQB-DTGCRPNFSA-N	Organic compounds	Phenylpropanoids and polyketides	Flavonoids	Flavonoid glycosides	Flavonoid-3-O-glycosides
Farrerol	C17H16O5	300.31	9.935	"24211-30-1"	DYHOLQACRGJEHX-UHFFFAOYSA-N	Organic compounds	Phenylpropanoids and polyketides	Flavonoids	Flavans	Flavanones
Methylophiopogonanone A	C19H18O6	342.343	0.78	"74805-92-8"	UFMAZRUMVFVHLY-CYBMUJFWSA-N	Organic compounds	Phenylpropanoids and polyketides	Homoisoflavonoids	Homoisoflavans	Homoisoflavanones
Quercetin-3'-O-glucoside	C21H20O12	464.382	6.53		YLWQTYZKYGNKPI-CXWQUDHASA-N	Organic compounds	Phenylpropanoids and polyketides	Flavonoids	Flavonoid glycosides	Flavonoid O-glycosides
Syringic acid O-glucoside		360.1	4.82		BLKMDORKRDACEI-UHFFFAOYSA-N	Organic compounds	Phenylpropanoids and polyketides	Tannins	Hydrolyzable tannins	Hydrolyzable tannins
Di-O-methylquercetin	C17H14O7	330.1	9.19		LUJAXSNNYBCFEE-UHFFFAOYSA-N	Organic compounds	Phenylpropanoids and polyketides	Flavonoids	O-methylated flavonoids	7-O-methylated flavonoids
Epicatechin-epiafzelechin		562.1	5.39		LXCJDJORVXDTBW-UHFFFAOYSA-N	Organic compounds	Phenylpropanoids and polyketides	Flavonoids	Biflavonoids and polyflavonoids	Biflavonoids and polyflavonoids
p-Coumaric Acid	C9H8O3	164.16	6.549	"501-98-4"	NGSWKAQJJWESNS-ZZXKWVIFSA-N	Organic compounds	Phenylpropanoids and polyketides	Cinnamic acids and derivatives	Hydroxycinnamic acids and derivatives	Hydroxycinnamic acids
Hyperoside	C21H20O12	464.38	6.554	"482-36-0"	OVSQVDMCBVZWGM-DTGCRPNFSA-N	Organic compounds	Phenylpropanoids and polyketides	Flavonoids	Flavonoid glycosides	Flavonoid-3-O-glycosides
Liquiritin	C21H22O9	418.39	6.98	"551-15-5"	DEMKZLAVQYISIA-ZRWXNEIDSA-N	Organic compounds	Phenylpropanoids and polyketides	Flavonoids	Flavonoid glycosides	Flavonoid O-glycosides
Naringenin	C15H12O5	272.25	8.683	"480-41-1"	FTVWIRXFELQLPI-UHFFFAOYSA-N	Organic compounds	Phenylpropanoids and polyketides	Flavonoids	Flavans	Flavanones
Lonicerin	C27H30O15	594.526	6.73	"20633-84-5"	SHPPXMGVUDNKLV-KMFFXDMSSA-N	Organic compounds	Phenylpropanoids and polyketides	Flavonoids	Flavonoid glycosides	Flavonoid-7-O-glycosides
Kaempferol 3-A-L-Arabinopyranoside	C20H18O10	418.351	7.08	"99882-10-7"	RNVUDWOQYYWXBJ-IEGSVRCHSA-N	Organic compounds	Phenylpropanoids and polyketides	Flavonoids	Flavonoid glycosides	Flavonoid-3-O-glycosides
Trilobatin	C21H24O10	436.409	7.523	"4192-90-9"	GSTCPEBQYSOEHV-QNDFHXLGSA-N	Organic compounds	Phenylpropanoids and polyketides	Flavonoids	Flavonoid glycosides	Flavonoid O-glycosides
Pinobanksin	C15H12O5	272.069	7.06	"548-82-3"	SUYJZKRQHBQNCA-LSDHHAIUSA-N	Organic compounds	Phenylpropanoids and polyketides	Flavonoids	Flavans	Flavanonols
Afzelechin	C15H14O5	274.084	0.68	"2545-00-8"	RSYUFYQTACJFML-DZGCQCFKSA-N	Organic compounds	Phenylpropanoids and polyketides	Flavonoids	Flavans	Flavan-3-ols
1-O-b-D-glucopyranosyl sinapate	C17H22O10	386.351	5.88	"78185-48-5"	XRKBRPFTFKKHEF-DGDBGZAXSA-N	Organic compounds	Phenylpropanoids and polyketides	Cinnamic acids and derivatives	Hydroxycinnamic acids and derivatives	Hydroxycinnamic acid glycosides
Corilagin	C27H22O18	634.453	5.7	"23094-69-1"	TUSDEZXZIZRFGC-UHFFFAOYSA-N	Organic compounds	Phenylpropanoids and polyketides	Tannins	Hydrolyzable tannins	Hydrolyzable tannins
3-Phenylpropanoic acid	C9H10O2	150.174	0.7	"501-52-0"	XMIIGOLPHOKFCH-UHFFFAOYSA-N	Organic compounds	Phenylpropanoids and polyketides	Phenylpropanoic acids	Not available	Phenylpropanoic acids
Epicatechin Gallate	C22H18O10	442.379	6.54	"1257-08-5"	LSHVYAFMTMFKBA-TZIWHRDSSA-N	Organic compounds	Phenylpropanoids and polyketides	Flavonoids	Flavans	Catechin gallates
Isohemiphloin	C21H22O10	434.121	6.39	"3682-02-8"	VPQWOQSQAVBHEV-VHLXACGYSA-N	Organic compounds	Phenylpropanoids and polyketides	Flavonoids	Flavonoid glycosides	Flavonoid 8-C-glycosides
Phlorizin	C21H24O10	436.41	7.24	"60-81-1"	IOUVKUPGCMBWBT-QNDFHXLGSA-N	Organic compounds	Phenylpropanoids and polyketides	Flavonoids	Flavonoid glycosides	Flavonoid O-glycosides
1-O-beta-D-Glucopyranosyl sinapate	C17H22O10	386.1	5.88		XRKBRPFTFKKHEF-DGDBGZAXSA-N	Organic compounds	Phenylpropanoids and polyketides	Cinnamic acids and derivatives	Hydroxycinnamic acids and derivatives	Hydroxycinnamic acid glycosides
Glycitin	C22H22O10	446.41	6.324	"40246-10-4"	OZBAVEKZGSOMOJ-MIUGBVLSSA-N	Organic compounds	Phenylpropanoids and polyketides	Isoflavonoids	Isoflavonoid O-glycosides	Isoflavonoid O-glycosides
Heptamethoxyflavone	C22H24O9	432.42	7.08		SSXJHQZOHUYEGD-UHFFFAOYSA-N	Organic compounds	Phenylpropanoids and polyketides	Flavonoids	O-methylated flavonoids	8-O-methylated flavonoids
Tiliroside	C30H26O13	594.52	7.879	"20316-62-5"	DVGGLGXQSFURLP-VWMSDXGPSA-N	Organic compounds	Phenylpropanoids and polyketides	Flavonoids	Flavonoid glycosides	Flavonoid 3-O-p-coumaroyl glycosides
3-Hydroxy-glabrol	C25H28O5	40.499	4.82	"74148-41-7"	LAQLCZKPJGMFRM-BJKOFHAPSA-N	Organic compounds	Phenylpropanoids and polyketides	Flavonoids	Flavans	8-prenylated flavanones
(-)-Gallocatechin	C15H14O7	306.267	4.51	"3371-27-5"	XMOCLSLCDHWDHP-SWLSCSKDSA-N	Organic compounds	Phenylpropanoids and polyketides	Flavonoids	Flavans	Epigallocatechins
Ellagic acid	C14H6O8	302.19	6.54	"476-66-4"	AFSDNFLWKVMVRB-UHFFFAOYSA-N	Organic compounds	Phenylpropanoids and polyketides	Tannins	Hydrolyzable tannins	Hydrolyzable tannins
4'-Methoxyresveratrol	C15H14O3	242.27	9.84	"33626-08-3"	IHVRWFJGOIWMGC-NSCUHMNNSA-N	Organic compounds	Phenylpropanoids and polyketides	Stilbenes	Not available	Stilbenes
Rutin	C27H30O16	610.518	6.451	"153-18-4"	IKGXIBQEEMLURG-UHFFFAOYSA-N	Organic compounds	Phenylpropanoids and polyketides	Flavonoids	Flavonoid glycosides	Flavonoid-3-O-glycosides
Taxifolin	C15H12O7	304.25	6.885	"480-18-2"	CXQWRCVTCMQVQX-LSDHHAIUSA-N	Organic compounds	Phenylpropanoids and polyketides	Flavonoids	Flavans	Flavanonols
Idaein chloride	C21H21ClO11	484.84	5.213	"27661-36-5"	YTMNONATNXDQJF-QSLGVYCOSA-N	Organic compounds	Phenylpropanoids and polyketides	Flavonoids	Flavonoid glycosides	Anthocyanidin-3-O-glycosides
Luteolin 7-O-glucoside	C21H20O11	448.38	6.664	"5373-11-5"	PEFNSGRTCBGNAN-QNDFHXLGSA-N	Organic compounds	Phenylpropanoids and polyketides	Flavonoids	Flavonoid glycosides	Flavonoid-7-O-glycosides
Rutin hydrate	C27H30O16.xH2O	610.52	6.36	"207671-50-9"	NLLBWFFSGHKUSY-JPRRWYCFSA-N	Organic compounds	Phenylpropanoids and polyketides	Flavonoids	Flavonoid glycosides	Flavonoid-3-O-glycosides
Polydatin	C20H22O8	390.38	6.543	"65914-17-2"	HSTZMXCBWJGKHG-CUYWLFDKSA-N	Organic compounds	Phenylpropanoids and polyketides	Stilbenes	Stilbene glycosides	Stilbene glycosides
Poncirin	C28H34O14	594.561	8.049	"14941-08-3"	NLAWPKPYBMEWIR-SKYQDXIQSA-N	Organic compounds	Phenylpropanoids and polyketides	Flavonoids	Flavonoid glycosides	Flavonoid-7-O-glycosides
Cyanidin 3-O-glucoside	C21H21ClO11	484.84	5.21	"7084-24-4"	NXTHTMNXJOEVLR-ZKAFZICXSA-O	Organic compounds	Phenylpropanoids and polyketides	Flavonoids	Flavonoid glycosides	Anthocyanidin 3-O-6-p-coumaroyl glycosides
Chrysin	C15H10O4	254.24	1.284	"480-40-0"	RTIXKCRFFJGDFG-UHFFFAOYSA-N	Organic compounds	Phenylpropanoids and polyketides	Flavonoids	Flavones	Flavones
Astragalin	C21H20O11	448.38	7.24	"480-10-4"	JPUKWEQWGBDDQB-QSOFNFLRSA-N	Organic compounds	Phenylpropanoids and polyketides	Flavonoids	Flavonoid glycosides	Flavonoid-3-O-glycosides
Baicalin	C21H18O11	446.36	7.575	"21967-41-9"	IKIIZLYTISPENI-ZFORQUDYSA-N	Organic compounds	Phenylpropanoids and polyketides	Flavonoids	Flavonoid glycosides	Flavonoid-7-O-glucuronides
Dihydromyricetin	C15H12O8	320.25	6.97	"27200-12-0"	KJXSIXMJHKAJOD-LSDHHAIUSA-N	Organic compounds	Phenylpropanoids and polyketides	Flavonoids	Flavans	Epigallocatechins
Plantagoside	C21H22O12	466.398	6.09	"78708-33-5"	SNFFBROYEDWRGB-NHXQFOETSA-N	Organic compounds	Phenylpropanoids and polyketides	Flavonoids	Flavonoid glycosides	Flavonoid O-glycosides
Laricitrin	C16H12O8	332.262	2.6	"53472-37-0"	CFYMYCCYMJIYAB-UHFFFAOYSA-N	Organic compounds	Phenylpropanoids and polyketides	Flavonoids	Flavones	Flavonols
Homoeriodictyol	C16H14O6	302.279	4.44	"446-71-9"	FTODBIPDTXRIGS-ZDUSSCGKSA-N	Organic compounds	Phenylpropanoids and polyketides	Flavonoids	O-methylated flavonoids	3'-O-methylated flavonoids
Dihydrokaempferol	C15H12O6	288.063	5.75	"480-20-6"	PADQINQHPQKXNL-LSDHHAIUSA-N	Organic compounds	Phenylpropanoids and polyketides	Flavonoids	Flavans	Flavanonols
Luteoloside	C21H20O11	448.383	6.62	"5773-11-5"	PEFNSGRTCBGNAN-QNDFHXLGSA-N	Organic compounds	Phenylpropanoids and polyketides	Flavonoids	Flavonoid glycosides	Flavonoid-7-O-glycosides
Bisdemethoxycurcumin	C19H16O4	308.328	6.53	"33171-05-0"	PREBVFJICNPEKM-YDWXAUTNSA-N	Organic compounds	Phenylpropanoids and polyketides	Diarylheptanoids	Linear diarylheptanoids	Curcuminoids
Isomucronulatol-7-O-glucoside	C23H28O10	464.469	6.53	"94367-43-8"	SXHOGLPTLQBGDO-ZPHFBNLKSA-N	Organic compounds	Phenylpropanoids and polyketides	Isoflavonoids	Isoflavonoid O-glycosides	Isoflavonoid O-glycosides
Isoquercitrin	C21H20O12	464.38	6.596	"482-35-9"	OVSQVDMCBVZWGM-QSOFNFLRSA-N	Organic compounds	Phenylpropanoids and polyketides	Flavonoids	Flavonoid glycosides	Flavonoid-3-O-glycosides
Isopsoralen	C11H6O3	186.16	7.927	"523-50-2"	XDROKJSWHURZGO-UHFFFAOYSA-N	Organic compounds	Phenylpropanoids and polyketides	Coumarins and derivatives	Furanocoumarins	Angular furanocoumarins
Scopolin	C16H18O9	354.096	5.51	"531-44-2"	SGTCGCCQZOUMJJ-YMILTQATSA-N	Organic compounds	Phenylpropanoids and polyketides	Coumarins and derivatives	Coumarin glycosides	Coumarin glycosides
N-p-Coumaroyl spermidine	C16H25N3O2	291.1	5.34		QYBCBMVQSCJMSA-VOMDNODZSA-N	Organic compounds	Phenylpropanoids and polyketides	Cinnamic acids and derivatives	Hydroxycinnamic acids and derivatives	Coumaric acids and derivatives
N'-p-Coumaroyl agmatine		276.2	13.08		AKIHYQWCLCDMMI-VMPITWQZSA-N	Organic compounds	Phenylpropanoids and polyketides	Cinnamic acids and derivatives	Hydroxycinnamic acids and derivatives	Coumaric acids and derivatives
N-p-Coumaroyl agmatine	C14H20N4O2	276.1	13.08		AKIHYQWCLCDMMI-VMPITWQZSA-N	Organic compounds	Phenylpropanoids and polyketides	Cinnamic acids and derivatives	Hydroxycinnamic acids and derivatives	Coumaric acids and derivatives
Caffeic aldehyde	C9H8O3	164.1	1.84		AXMVYSVVTMKQSL-OWOJBTEDSA-N	Organic compounds	Phenylpropanoids and polyketides	Cinnamaldehydes	Not available	Cinnamaldehydes
N-Feruloyl spermidine		320.1	17.03		KMJWIBDYGUTEFB-WLJYFSRTSA-N	Organic compounds	Phenylpropanoids and polyketides	Cinnamic acids and derivatives	Hydroxycinnamic acids and derivatives	Hydroxycinnamic acids and derivatives
Cinnamic Acid	C9H8O2	148.16	0.87	"621-82-9"	WBYWAXJHAXSJNI-VOTSOKGWSA-N	Organic compounds	Phenylpropanoids and polyketides	Cinnamic acids and derivatives	Cinnamic acids	Cinnamic acids
Quercetin 7-O-rutinoside		610.2	6.4		ODKLFPBKAZKEOV-OBAONMSMSA-N	Organic compounds	Phenylpropanoids and polyketides	Flavonoids	Flavonoid glycosides	Flavonoid-7-O-glycosides
Naringerin	C15H12O5	272.253	8.64	"67604-48-2"	FTVWIRXFELQLPI-UHFFFAOYSA-N	Organic compounds	Phenylpropanoids and polyketides	Flavonoids	Flavans	Flavanones
Hydroxycinnamate	C9H8O3	164.158	5.54	"614-60-8"	NGSWKAQJJWESNS-ZZXKWVIFSA-N	Organic compounds	Phenylpropanoids and polyketides	Cinnamic acids and derivatives	Hydroxycinnamic acids and derivatives	Hydroxycinnamic acids
Ononin	C22H22O9	430.405	1.04	"486-62-4"	MGJLSBDCWOSMHL-MIUGBVLSSA-N	Organic compounds	Phenylpropanoids and polyketides	Isoflavonoids	Isoflavonoid O-glycosides	Isoflavonoid O-glycosides
Phellodenol H	C17H20O9	368.335	1.02		JUOLTTLEQHQQED-MBXJOHMKSA-N	Organic compounds	Phenylpropanoids and polyketides	Coumarins and derivatives	Hydroxycoumarins	7-hydroxycoumarins
Hesperetin 5-O-glucoside	C22H24O11	464.419	6.59	"69651-80-5"	ADSYMQORONDIDD-ZJHVPRRPSA-N	Organic compounds	Phenylpropanoids and polyketides	Flavonoids	Flavonoid glycosides	Flavonoid-7-O-glycosides
N-p-Coumaroylputrescine	C13H18N2O2	234.29	4.91		CJHDBEPXEKGBDW-VMPITWQZSA-N	Organic compounds	Phenylpropanoids and polyketides	Cinnamic acids and derivatives	Hydroxycinnamic acids and derivatives	Coumaric acids and derivatives
Phloretin	C15H14O5	274.27	8.598	"60-82-2"	VGEREEWJJVICBM-UHFFFAOYSA-N	Organic compounds	Phenylpropanoids and polyketides	Linear 1,3-diarylpropanoids	Chalcones and dihydrochalcones	2'-Hydroxy-dihydrochalcones
Petunidin 3-O-glucoside	C22H23O12	479	0.98	"71991-88-3"	MNCKYQWHIPYWMI-OIGAXDCWSA-O	Organic compounds	Phenylpropanoids and polyketides	Flavonoids	Flavonoid glycosides	Anthocyanidin-7-O-Glycosides
Tricin	C17H14O7	330.289	7.5	"520-32-1"	HRGUSFBJBOKSML-UHFFFAOYSA-N	Organic compounds	Phenylpropanoids and polyketides	Flavonoids	O-methylated flavonoids	3'-O-methylated flavonoids
Tricin O-sinapoylpentoside	C33H32O15	668.6	8.1		HRGUSFBJBOKSML-UHFFFAOYSA-N	Organic compounds	Phenylpropanoids and polyketides	Flavonoids	O-methylated flavonoids	3'-O-methylated flavonoids
Tricin O-malonylhexoside	C26H26O15	578.47	7.5		HRGUSFBJBOKSML-UHFFFAOYSA-N	Organic compounds	Phenylpropanoids and polyketides	Flavonoids	O-methylated flavonoids	3'-O-methylated flavonoids
5-O-Caffeoylshikimic acid	C16H16O8	336.293	11.63	"180981-12-8"	QMPHZIPNNJOWQI-GDDAOPKQSA-N	Organic compounds	Phenylpropanoids and polyketides	Cinnamic acids and derivatives	Hydroxycinnamic acids and derivatives	Coumaric acids and derivatives
Avicularin	C20H18O11	434.085	6.78	"572-30-5"	BDCDNTVZSILEOY-UXYNSRGZSA-N	Organic compounds	Phenylpropanoids and polyketides	Flavonoids	Flavonoid glycosides	Flavonoid-3-O-glycosides
Prunin	C21H22O10	434.121	7.02	"529-55-5"	DLIKSSGEMUFQOK-SFTVRKLSSA-N	Organic compounds	Phenylpropanoids and polyketides	Flavonoids	Flavonoid glycosides	Flavonoid-7-O-glycosides
p-Coumaraldehyde	C9H8O2	148.159	0.89	"2538-87-6"	CJXMVKYNVIGQBS-OWOJBTEDSA-N	Organic compounds	Phenylpropanoids and polyketides	Cinnamaldehydes	Not available	Cinnamaldehydes
Rotenone	C23H22O6	394.42	11.91	"83-79-4"	JUVIOZPCNVVQFO-HBGVWJBISA-N	Organic compounds	Phenylpropanoids and polyketides	Isoflavonoids	Rotenoids	Rotenones
Pectolinarin	C29H34O15	622.571	7.86	"28978-02-1"	DUXQKCCELUKXOE-CBBZIXHGSA-N	Organic compounds	Phenylpropanoids and polyketides	Flavonoids	Flavonoid glycosides	Flavonoid-7-O-glycosides
Fustin	C15H12O6	288.252	5.89	"20725-03-5"	FNUPUYFWZXZMIE-LSDHHAIUSA-N	Organic compounds	Phenylpropanoids and polyketides	Flavonoids	Flavans	Flavanonols
Scopoletin	C10H8O4	192.17	6.933	"92-61-5"	RODXRVNMMDRFIK-UHFFFAOYSA-N	Organic compounds	Phenylpropanoids and polyketides	Coumarins and derivatives	Hydroxycoumarins	7-hydroxycoumarins
Quercetin O-malonylhexoside			7.6		OVSQVDMCBVZWGM-QSOFNFLRSA-N	Organic compounds	Phenylpropanoids and polyketides	Flavonoids	Flavonoid glycosides	Flavonoid-3-O-glycosides
Gallocatechin gallate	C22H18O11	458.372	6.01	"4233-96-9"	WMBWREPUVVBILR-NQIIRXRSSA-N	Organic compounds	Phenylpropanoids and polyketides	Flavonoids	Flavans	Catechin gallates
Imperatorin	C16H14O4	270.28	11.501	"482-44-0"	OLOOJGVNMBJLLR-UHFFFAOYSA-N	Organic compounds	Phenylpropanoids and polyketides	Coumarins and derivatives	Furanocoumarins	Psoralens
Sophoricoside	C21H20O10	432.38	7.038	"152-95-4"	ISQRJFLLIDGZEP-CMWLGVBASA-N	Organic compounds	Phenylpropanoids and polyketides	Isoflavonoids	Isoflavonoid O-glycosides	Isoflavonoid O-glycosides
Skimmin	C15H16O8	324.283	5.34	"93-39-0"	VPAOSFFTKWUGAD-TVKJYDDYSA-N	Organic compounds	Phenylpropanoids and polyketides	Coumarins and derivatives	Coumarin glycosides	Coumarin glycosides
Selgin O-malonylhexoside			7.19		UGPOBASOHYMNAK-UHFFFAOYSA-N	Organic compounds	Phenylpropanoids and polyketides	Flavonoids	O-methylated flavonoids	3'-O-methylated flavonoids
Luteolin O-malonylhexoside			7.02		PEFNSGRTCBGNAN-QNDFHXLGSA-N	Organic compounds	Phenylpropanoids and polyketides	Flavonoids	Flavonoid glycosides	Flavonoid-7-O-glycosides
(-)-epigallocatechin	C15H14O7	306.27	5.098	"970-74-1"	XMOCLSLCDHWDHP-IUODEOHRSA-N	Organic compounds	Phenylpropanoids and polyketides	Flavonoids	Flavans	Epigallocatechins

## Sheet: Table S3
Table S3 Details of starch and sucrose metabolism metabolites
Name	Name_des	PCA1	PCNA1	PCNA2	PCNA1 vs. PCA1	PCNA2 vs. PCA1
Com_315_neg	GDP-alpha-D-glucose	5770.33	4351	2811.33	NA	NA
Com_301_neg	UDP-D-glucose	193230	434733	181400	NA	NA
Com_1_neg	D-(+)-Cellobiose	4056000	373900	330333	DOWN	DOWN
Com_418_neg	Maltose	3.89967e+06	448033	492033	DOWN	DOWN
Com_12_neg	Trehalose 6-phosphate	3.24333e+06	1.06087e+06	490267	DOWN	DOWN
Com_402_neg	Sucrose	5.02033e+07	2.38767e+06	1.94133e+06	DOWN	DOWN
Com_406_neg	D-Glucose 1-phosphate	856233	1.84033e+06	1738000	UP	UP
Com_463_pos	Isomaltose	1296000	1.06457e+06	1191400	NA	NA
Com_172_neg	alpha,alpha-Trehalose	7.80467e+07	4104000	3.93467e+06	DOWN	DOWN
Com_230_neg	D-Glucose	3079000	2.84167e+06	4.10233e+06	NA	NA
Com_200_neg	D-Glucopyranose	7.62833e+06	6035000	6.78133e+06	NA	NA
Com_276_neg	D-Glucose 6-phosphate	2.33233e+07	1.88267e+07	2.04133e+07	NA	NA
